# Supplementary material for: Ethyl 2-(4-benzoyl-2,5-dimethyl­phen­oxy)acetate
Source: Acta Crystallogr Sect E Struct Rep Online. 2009 Oct 28;65(Pt 11):o2854–5. doi: 10.1107/S1600536809043190 (PMC2971156; doi:10.1107/S1600536809043190)
Supplement: Supplementary file 1 [file e-65-o2854-sup1.cif]

##############################################################################
###                                                                        ###
###        Electronic paper (Acta Crystallographica Section E)             ###
###                                                                        ###
##############################################################################
#                                                                            #
# This CIF contains the data in a paper accepted for publication in Acta     #
# Crystallographica Section E. It conforms to the requirements of Notes      #
# for Authors for Section E, and has been peer reviewed under the auspices   #
# of the IUCr Commission on Journals.                                        #
#                                                                            #
# Full details of the Crystallographic Information File format               #
# are given in the paper "The Crystallographic Information File (CIF):       #
# a New Standard Archive File for Crystallography" by S. R. Hall, F. H.      #
# Allen and I. D. Brown [Acta Cryst. (1991), A47, 655-685].                  #
#                                                                            #
# The current version of the core CIF dictionary is obtainable from          #
# ftp://ftp.iucr.org/pub/cif_core.dic. The current version number is 2.4.    #
#                                                                            #
# Software is freely available for graphical display of the structure(s) in  #
# this CIF.  For information consult the CIF home page http://www.iucr.org/  #
# cif/home.html                                                              #
#                                                                            #
# This file may be used for bona fide research purposes within the           #
# scientific community so long as proper attribution is given to the journal # 
# article from which it was obtained.                                        #
#                                                                            #
##############################################################################
                                             
data_global
_audit_creation_method     'SHELXL97'
_journal_data_validation_number     ?
_journal_date_recd_electronic     2009-10-07
_journal_date_accepted     2009-10-20
_journal_name_full     'Acta Crystallographica, Section E'
_journal_year     2009
_journal_volume     65
_journal_issue     11
_journal_page_first     o2854
_journal_page_last     o2855
_journal_paper_category     QO
_journal_coeditor_code     RK2174
_publ_contact_author_name
;
 'H.C.Devarajegowda'
;
_publ_contact_author_address
;
 Department of Physics
 Yuvaraja's College (Constituent College)
 University of Mysore Mysore
 Karnataka  INDIA
;
_publ_contact_author_email     'devarajegowda@yahoo.com'
_publ_contact_author_fax     '+91 0821 2419292'
_publ_contact_author_phone     '+91 0821 2518101'
_publ_section_title
;
Ethyl 2-(4-benzoyl-2,5-dimethylphenoxy)acetate
;
loop_
    _publ_author_name
    _publ_author_address
    'H. C. Devarajegowda'
;
Department of Physics
Yuvaraja's College (Constituent College)
University of Mysore, Mysore 570 005
Karnataka
India
;
    'Shaukath Ara Khanum'
;
Department of Chemistry
Yuvaraja's College (Constituent College)
University of Mysore, Mysore 570 005
Karnataka
India
;
    'S. Jeyaseelan'
;
Department of Physics
Yuvaraja's College (Constituent College)
University of Mysore, Mysore 570 005
Karnataka
India
;
    'Waleed Al Eryani'
;
Department of Physics
Yuvaraja's College (Constituent College)
University of Mysore, Mysore 570 005
Karnataka
India
;
    'J. Shylajakumari'
;
Department of Physics
AVK College for Women
Hassan 573 201
Karnataka
India
;
data_I
_audit_creation_method     SHELXL97
_chemical_name_systematic
;
Ethyl 2-(4-benzoyl-2,5-dimethylphenoxy)acetate
;
_chemical_name_common     ?
_chemical_formula_moiety     'C19 H20 O4'
_chemical_formula_sum     'C19 H20 O4'
_chemical_formula_iupac     'C19 H20 O4'
_chemical_formula_weight     312.35
_chemical_melting_point     329
_symmetry_cell_setting     'Triclinic'
_symmetry_space_group_name_H-M     'P -1'
_symmetry_space_group_name_Hall     '-P 1'
loop_
    _symmetry_equiv_pos_as_xyz
    'x, y, z'
    '-x, -y, -z'
_cell_length_a     8.148(4)
_cell_length_b     8.635(4)
_cell_length_c     13.029(7)
_cell_angle_alpha     84.054(8)
_cell_angle_beta     81.176(8)
_cell_angle_gamma     66.559(7)
_cell_volume     830.2(7)
_cell_formula_units_Z     2
_cell_measurement_reflns_used     3391
_cell_measurement_theta_min     1.58
_cell_measurement_theta_max     26.37
_cell_measurement_temperature     295(2)
_exptl_crystal_description     'plate'
_exptl_crystal_colour     'colourless'
_exptl_crystal_size_max     0.21
_exptl_crystal_size_mid     0.20
_exptl_crystal_size_min     0.10
_exptl_crystal_density_diffrn     1.250
_exptl_crystal_density_meas     ?
_exptl_crystal_density_method     'not measured'
_exptl_crystal_F_000     332
_exptl_absorpt_coefficient_mu     0.087
_exptl_absorpt_correction_type     'multi-scan'
_exptl_absorpt_process_details     '(SADABS; Sheldrick, 2004)'
_exptl_absorpt_correction_T_min     0.982
_exptl_absorpt_correction_T_max     0.991
_exptl_special_details
;
;
_diffrn_ambient_temperature     295(2)
_diffrn_radiation_type     MoK\a
_diffrn_radiation_wavelength     0.71073
_diffrn_radiation_source     'fine-focus sealed tube'
_diffrn_radiation_monochromator     'graphite'
_diffrn_measurement_device_type     'Bruker SMART CCD'
_diffrn_measurement_method     '\w and \f'
_diffrn_detector_area_resol_mean     ?
_diffrn_reflns_number     8847
_diffrn_reflns_av_R_equivalents     0.0252
_diffrn_reflns_av_sigmaI/netI     0.0264
_diffrn_reflns_theta_min     1.58
_diffrn_reflns_theta_max     26.37
_diffrn_reflns_theta_full     26.37
_diffrn_measured_fraction_theta_max     0.995
_diffrn_measured_fraction_theta_full     0.995
_diffrn_reflns_limit_h_min     -10
_diffrn_reflns_limit_h_max     10
_diffrn_reflns_limit_k_min     -10
_diffrn_reflns_limit_k_max     10
_diffrn_reflns_limit_l_min     -16
_diffrn_reflns_limit_l_max     16
_diffrn_reflns_reduction_process
;
;
_diffrn_standards_number     ?
_diffrn_standards_interval_count     ?
_diffrn_standards_interval_time     ?
_diffrn_standards_decay_%     ?
_refine_special_details
;
 Refinement of <i>F</i>^2^ against ALL reflections. The weighted
 <i>R</i>-factor <i>wR</i> and goodness of fit <i>S</i> are based on
 <i>F</i>^2^, conventional <i>R</i>-factors <i>R</i> are based on <i>F</i>,
 with <i>F</i> set to zero for negative <i>F</i>^2^. The threshold expression
 of <i>F</i>^2^ > \s(<i>F</i>^2^) is used only for calculating
 <i>R</i>-factors(gt) <i>etc</i>. and is not relevant to the choice of
 reflections for refinement. <i>R</i>-factors based on <i>F</i>^2^ are
 statistically about twice as large as those based on <i>F</i>, and
 <i>R</i>-factors based on ALL data will be even larger.
;
_reflns_number_total     3391
_reflns_number_gt     2630
_reflns_threshold_expression     I>2\s(I)
_refine_ls_structure_factor_coef     Fsqd
_refine_ls_matrix_type     'full'
_refine_ls_R_factor_all     0.0707
_refine_ls_R_factor_gt     0.0565
_refine_ls_wR_factor_gt     0.1609
_refine_ls_wR_factor_ref     0.1728
_refine_ls_goodness_of_fit_ref     1.049
_refine_ls_restrained_S_all     1.049
_refine_ls_number_reflns     3391
_refine_ls_number_parameters     209
_refine_ls_number_restraints     0
_refine_ls_hydrogen_treatment     constr
_refine_ls_weighting_scheme     'calc'
_refine_ls_weighting_details
         'calc w=1/[\s^2^(Fo^2^)+(0.0848P)^2^+0.2822P] where P=(Fo^2^+2Fc^2^)/3'
_atom_sites_solution_hydrogens     geom
_atom_sites_solution_primary     direct
_atom_sites_solution_secondary     difmap
_refine_ls_shift/su_max     0.000
_refine_ls_shift/su_mean     0.000
_refine_diff_density_max     0.360
_refine_diff_density_min     -0.246
_refine_ls_extinction_method     none
loop_
    _atom_type_symbol
    _atom_type_description
    _atom_type_scat_dispersion_real
    _atom_type_scat_dispersion_imag
    _atom_type_scat_source
    'C' 'C' 0.0030 0.0020
                         'International Tables Vol C Tables 4.2.6.8 and 6.1.1.4'
    'H' 'H' 0.0000 0.0000
                         'International Tables Vol C Tables 4.2.6.8 and 6.1.1.4'
    'O' 'O' 0.0110 0.0060
                         'International Tables Vol C Tables 4.2.6.8 and 6.1.1.4'
_computing_data_collection     'SMART (Bruker, 2001)'
_computing_cell_refinement     'SAINT (Bruker, 2001)'
_computing_data_reduction     'SAINT (Bruker, 2001)'
_computing_structure_solution     'SHELXS97 (Sheldrick, 2008)'
_computing_structure_refinement     'SHELXL97 (Sheldrick, 2008)'
_computing_molecular_graphics     'ORTEP-3 (Farrugia,  1999)'
_computing_publication_material     'SHELXL97 (Sheldrick, 2008)'
loop_
    _atom_site_type_symbol
    _atom_site_label
    _atom_site_fract_x
    _atom_site_fract_y
    _atom_site_fract_z
    _atom_site_U_iso_or_equiv
    _atom_site_adp_type
    _atom_site_calc_flag
    _atom_site_refinement_flags
    _atom_site_occupancy
    _atom_site_disorder_assembly
    _atom_site_disorder_group
    O O1 0.4354(3) 0.82563(19) 0.84149(12) 0.0691(5) Uani d . 1 . .
    O O2 0.14909(19) 1.14174(17) 0.41431(11) 0.0546(4) Uani d . 1 . .
    O O3 0.1127(2) 1.37122(19) 0.24885(14) 0.0715(5) Uani d . 1 . .
    O O4 0.1339(2) 1.16785(19) 0.14867(12) 0.0662(5) Uani d . 1 . .
    C C1 0.4303(3) 0.5733(2) 0.79154(15) 0.0462(5) Uani d . 1 . .
    C C2 0.5409(3) 0.4695(3) 0.86317(18) 0.0642(6) Uani d . 1 . .
    H H2 0.6073 0.5104 0.8967 0.077 Uiso calc R 1 . .
    C C3 0.5525(4) 0.3051(3) 0.8849(2) 0.0760(7) Uani d . 1 . .
    H H3 0.6276 0.2356 0.9324 0.091 Uiso calc R 1 . .
    C C4 0.4536(4) 0.2448(3) 0.8364(2) 0.0731(7) Uani d . 1 . .
    H H4 0.4611 0.1347 0.8516 0.088 Uiso calc R 1 . .
    C C5 0.3435(4) 0.3461(3) 0.7654(2) 0.0667(6) Uani d . 1 . .
    H H5 0.2761 0.3047 0.7331 0.080 Uiso calc R 1 . .
    C C6 0.3327(3) 0.5103(3) 0.74180(17) 0.0537(5) Uani d . 1 . .
    H H6 0.2600 0.5780 0.6927 0.064 Uiso calc R 1 . .
    C C7 0.4101(3) 0.7530(2) 0.77353(15) 0.0476(5) Uani d . 1 . .
    C C8 0.3509(2) 0.8461(2) 0.67388(15) 0.0425(4) Uani d . 1 . .
    C C9 0.4344(2) 0.7866(2) 0.57555(14) 0.0413(4) Uani d . 1 . .
    C C10 0.3660(2) 0.8849(2) 0.48841(14) 0.0432(4) Uani d . 1 . .
    H H10 0.4193 0.8466 0.4225 0.052 Uiso calc R 1 . .
    C C11 0.2199(2) 1.0389(2) 0.49763(15) 0.0437(4) Uani d . 1 . .
    C C12 0.1369(2) 1.1014(2) 0.59520(16) 0.0449(4) Uani d . 1 . .
    C C13 0.2055(3) 1.0032(2) 0.68133(15) 0.0457(4) Uani d . 1 . .
    H H13 0.1531 1.0430 0.7470 0.055 Uiso calc R 1 . .
    C C14 0.6014(3) 0.6268(2) 0.56025(16) 0.0490(5) Uani d . 1 . .
    H H14A 0.6369 0.6093 0.4872 0.074 Uiso calc R 1 . .
    H H14B 0.5765 0.5326 0.5935 0.074 Uiso calc R 1 . .
    H H14C 0.6970 0.6368 0.5902 0.074 Uiso calc R 1 . .
    C C15 -0.0212(3) 1.2694(2) 0.60437(19) 0.0596(6) Uani d . 1 . .
    H H15A -0.0484 1.3174 0.5362 0.089 Uiso calc R 1 . .
    H H15B 0.0086 1.3446 0.6403 0.089 Uiso calc R 1 . .
    H H15C -0.1241 1.2532 0.6425 0.089 Uiso calc R 1 . .
    C C16 0.2201(3) 1.0816(3) 0.31397(16) 0.0523(5) Uani d . 1 . .
    H H16A 0.1847 0.9904 0.3029 0.063 Uiso calc R 1 . .
    H H16B 0.3507 1.0388 0.3062 0.063 Uiso calc R 1 . .
    C C17 0.1474(3) 1.2266(3) 0.23580(17) 0.0519(5) Uani d . 1 . .
    C C18 0.0828(4) 1.2910(3) 0.06180(19) 0.0752(7) Uani d . 1 . .
    H H18A 0.1834 1.3212 0.0322 0.090 Uiso calc R 1 . .
    H H18B -0.0173 1.3927 0.0856 0.090 Uiso calc R 1 . .
    C C19 0.0308(5) 1.2153(4) -0.0163(2) 0.0967(10) Uani d . 1 . .
    H H19A -0.0037 1.2947 -0.0742 0.145 Uiso calc R 1 . .
    H H19B -0.0689 1.1860 0.0136 0.145 Uiso calc R 1 . .
    H H19C 0.1310 1.1153 -0.0398 0.145 Uiso calc R 1 . .
loop_
    _atom_site_aniso_label
    _atom_site_aniso_U_11
    _atom_site_aniso_U_22
    _atom_site_aniso_U_33
    _atom_site_aniso_U_12
    _atom_site_aniso_U_13
    _atom_site_aniso_U_23
    O1 0.1070(13) 0.0530(9) 0.0549(9) -0.0327(9) -0.0290(9) -0.0015(7)
    O2 0.0530(8) 0.0449(8) 0.0511(8) -0.0028(6) -0.0123(6) 0.0043(6)
    O3 0.0911(12) 0.0458(9) 0.0748(11) -0.0189(8) -0.0288(9) 0.0057(8)
    O4 0.0907(12) 0.0566(9) 0.0522(9) -0.0281(8) -0.0194(8) 0.0076(7)
    C1 0.0514(11) 0.0412(10) 0.0429(10) -0.0149(8) -0.0053(8) -0.0019(8)
    C2 0.0795(16) 0.0530(12) 0.0612(13) -0.0237(11) -0.0233(12) 0.0062(10)
    C3 0.0950(19) 0.0504(13) 0.0734(16) -0.0189(13) -0.0212(14) 0.0142(11)
    C4 0.0944(19) 0.0442(12) 0.0723(16) -0.0254(12) 0.0105(14) -0.0030(11)
    C5 0.0800(16) 0.0592(13) 0.0688(15) -0.0373(12) 0.0026(12) -0.0127(11)
    C6 0.0568(12) 0.0522(11) 0.0534(12) -0.0226(10) -0.0058(9) -0.0036(9)
    C7 0.0524(11) 0.0426(10) 0.0468(11) -0.0158(9) -0.0092(9) -0.0043(8)
    C8 0.0451(10) 0.0354(9) 0.0472(10) -0.0142(8) -0.0103(8) -0.0026(7)
    C9 0.0379(9) 0.0346(9) 0.0494(10) -0.0105(7) -0.0088(8) -0.0029(7)
    C10 0.0412(10) 0.0391(9) 0.0437(10) -0.0088(8) -0.0064(8) -0.0038(8)
    C11 0.0412(9) 0.0384(9) 0.0489(11) -0.0118(8) -0.0113(8) 0.0027(8)
    C12 0.0402(9) 0.0350(9) 0.0552(11) -0.0092(8) -0.0066(8) -0.0044(8)
    C13 0.0491(10) 0.0374(9) 0.0473(10) -0.0132(8) -0.0018(8) -0.0084(8)
    C14 0.0439(10) 0.0415(10) 0.0532(11) -0.0060(8) -0.0095(8) -0.0038(8)
    C15 0.0524(12) 0.0397(10) 0.0711(14) -0.0017(9) -0.0052(10) -0.0056(10)
    C16 0.0562(12) 0.0454(10) 0.0509(12) -0.0142(9) -0.0131(9) 0.0035(9)
    C17 0.0492(11) 0.0502(11) 0.0550(12) -0.0166(9) -0.0143(9) 0.0045(9)
    C18 0.103(2) 0.0683(15) 0.0531(13) -0.0326(15) -0.0191(13) 0.0145(11)
    C19 0.130(3) 0.108(2) 0.0701(18) -0.061(2) -0.0400(18) 0.0194(16)
_geom_special_details
;
 All s.u.'s (except the  s.u. in the dihedral angle between two l.s. planes)
 are estimated using the full covariance matrix. The cell s.u.'s are taken
 into account individually in the estimation of s.u.'s in distances, angles
 and torsion angles; correlations between s.u.'s in cell parameters are only
 used when they are defined by crystal symmetry. An approximate (isotropic)
 treatment of cell s.u.'s is used for estimating s.u.'s involving l.s. planes.
;
loop_
    _geom_bond_atom_site_label_1
    _geom_bond_atom_site_label_2
    _geom_bond_site_symmetry_2
    _geom_bond_distance
    _geom_bond_publ_flag
    O1 C7 . 1.222(2) ?
    O2 C11 . 1.373(2) ?
    O2 C16 . 1.408(3) ?
    O3 C17 . 1.190(3) ?
    O4 C17 . 1.327(3) ?
    O4 C18 . 1.459(3) ?
    C1 C6 . 1.387(3) ?
    C1 C2 . 1.389(3) ?
    C1 C7 . 1.491(3) ?
    C2 C3 . 1.387(3) ?
    C2 H2 . 0.9300 ?
    C3 C4 . 1.370(4) ?
    C3 H3 . 0.9300 ?
    C4 C5 . 1.375(4) ?
    C4 H4 . 0.9300 ?
    C5 C6 . 1.390(3) ?
    C5 H5 . 0.9300 ?
    C6 H6 . 0.9300 ?
    C7 C8 . 1.494(3) ?
    C8 C9 . 1.400(3) ?
    C8 C13 . 1.402(3) ?
    C9 C10 . 1.392(3) ?
    C9 C14 . 1.508(2) ?
    C10 C11 . 1.389(3) ?
    C10 H10 . 0.9300 ?
    C11 C12 . 1.397(3) ?
    C12 C13 . 1.382(3) ?
    C12 C15 . 1.510(3) ?
    C13 H13 . 0.9300 ?
    C14 H14A . 0.9600 ?
    C14 H14B . 0.9600 ?
    C14 H14C . 0.9600 ?
    C15 H15A . 0.9600 ?
    C15 H15B . 0.9600 ?
    C15 H15C . 0.9600 ?
    C16 C17 . 1.512(3) ?
    C16 H16A . 0.9700 ?
    C16 H16B . 0.9700 ?
    C18 C19 . 1.461(4) ?
    C18 H18A . 0.9700 ?
    C18 H18B . 0.9700 ?
    C19 H19A . 0.9600 ?
    C19 H19B . 0.9600 ?
    C19 H19C . 0.9600 ?
loop_
    _geom_angle_atom_site_label_1
    _geom_angle_atom_site_label_2
    _geom_angle_atom_site_label_3
    _geom_angle_site_symmetry_1
    _geom_angle_site_symmetry_3
    _geom_angle
    _geom_angle_publ_flag
    C11 O2 C16 . . 117.92(15) ?
    C17 O4 C18 . . 116.19(18) ?
    C6 C1 C2 . . 119.25(19) ?
    C6 C1 C7 . . 120.90(18) ?
    C2 C1 C7 . . 119.76(18) ?
    C3 C2 C1 . . 120.2(2) ?
    C3 C2 H2 . . 119.9 ?
    C1 C2 H2 . . 119.9 ?
    C4 C3 C2 . . 120.1(2) ?
    C4 C3 H3 . . 119.9 ?
    C2 C3 H3 . . 119.9 ?
    C3 C4 C5 . . 120.3(2) ?
    C3 C4 H4 . . 119.8 ?
    C5 C4 H4 . . 119.8 ?
    C4 C5 C6 . . 120.1(2) ?
    C4 C5 H5 . . 119.9 ?
    C6 C5 H5 . . 119.9 ?
    C1 C6 C5 . . 120.0(2) ?
    C1 C6 H6 . . 120.0 ?
    C5 C6 H6 . . 120.0 ?
    O1 C7 C1 . . 120.15(18) ?
    O1 C7 C8 . . 120.08(17) ?
    C1 C7 C8 . . 119.71(16) ?
    C9 C8 C13 . . 119.31(17) ?
    C9 C8 C7 . . 123.67(16) ?
    C13 C8 C7 . . 117.01(17) ?
    C10 C9 C8 . . 118.21(16) ?
    C10 C9 C14 . . 118.84(17) ?
    C8 C9 C14 . . 122.83(16) ?
    C11 C10 C9 . . 121.49(17) ?
    C11 C10 H10 . . 119.3 ?
    C9 C10 H10 . . 119.3 ?
    O2 C11 C10 . . 123.79(17) ?
    O2 C11 C12 . . 115.21(16) ?
    C10 C11 C12 . . 120.99(17) ?
    C13 C12 C11 . . 117.21(16) ?
    C13 C12 C15 . . 122.22(18) ?
    C11 C12 C15 . . 120.57(18) ?
    C12 C13 C8 . . 122.77(18) ?
    C12 C13 H13 . . 118.6 ?
    C8 C13 H13 . . 118.6 ?
    C9 C14 H14A . . 109.5 ?
    C9 C14 H14B . . 109.5 ?
    H14A C14 H14B . . 109.5 ?
    C9 C14 H14C . . 109.5 ?
    H14A C14 H14C . . 109.5 ?
    H14B C14 H14C . . 109.5 ?
    C12 C15 H15A . . 109.5 ?
    C12 C15 H15B . . 109.5 ?
    H15A C15 H15B . . 109.5 ?
    C12 C15 H15C . . 109.5 ?
    H15A C15 H15C . . 109.5 ?
    H15B C15 H15C . . 109.5 ?
    O2 C16 C17 . . 108.12(16) ?
    O2 C16 H16A . . 110.1 ?
    C17 C16 H16A . . 110.1 ?
    O2 C16 H16B . . 110.1 ?
    C17 C16 H16B . . 110.1 ?
    H16A C16 H16B . . 108.4 ?
    O3 C17 O4 . . 124.87(19) ?
    O3 C17 C16 . . 125.4(2) ?
    O4 C17 C16 . . 109.72(18) ?
    O4 C18 C19 . . 108.2(2) ?
    O4 C18 H18A . . 110.1 ?
    C19 C18 H18A . . 110.1 ?
    O4 C18 H18B . . 110.1 ?
    C19 C18 H18B . . 110.1 ?
    H18A C18 H18B . . 108.4 ?
    C18 C19 H19A . . 109.5 ?
    C18 C19 H19B . . 109.5 ?
    H19A C19 H19B . . 109.5 ?
    C18 C19 H19C . . 109.5 ?
    H19A C19 H19C . . 109.5 ?
    H19B C19 H19C . . 109.5 ?
loop_
    _geom_torsion_atom_site_label_1
    _geom_torsion_atom_site_label_2
    _geom_torsion_atom_site_label_3
    _geom_torsion_atom_site_label_4
    _geom_torsion_site_symmetry_1
    _geom_torsion_site_symmetry_2
    _geom_torsion_site_symmetry_3
    _geom_torsion_site_symmetry_4
    _geom_torsion
    _geom_torsion_publ_flag
    C6 C1 C2 C3 . . . . -0.3(4) ?
    C7 C1 C2 C3 . . . . 176.3(2) ?
    C1 C2 C3 C4 . . . . -0.6(4) ?
    C2 C3 C4 C5 . . . . 0.5(4) ?
    C3 C4 C5 C6 . . . . 0.4(4) ?
    C2 C1 C6 C5 . . . . 1.3(3) ?
    C7 C1 C6 C5 . . . . -175.3(2) ?
    C4 C5 C6 C1 . . . . -1.3(3) ?
    C6 C1 C7 O1 . . . . 151.5(2) ?
    C2 C1 C7 O1 . . . . -25.1(3) ?
    C6 C1 C7 C8 . . . . -25.8(3) ?
    C2 C1 C7 C8 . . . . 157.6(2) ?
    O1 C7 C8 C9 . . . . 130.0(2) ?
    C1 C7 C8 C9 . . . . -52.7(3) ?
    O1 C7 C8 C13 . . . . -48.7(3) ?
    C1 C7 C8 C13 . . . . 128.6(2) ?
    C13 C8 C9 C10 . . . . -1.6(3) ?
    C7 C8 C9 C10 . . . . 179.72(16) ?
    C13 C8 C9 C14 . . . . 174.45(17) ?
    C7 C8 C9 C14 . . . . -4.3(3) ?
    C8 C9 C10 C11 . . . . 0.6(3) ?
    C14 C9 C10 C11 . . . . -175.62(17) ?
    C16 O2 C11 C10 . . . . 4.9(3) ?
    C16 O2 C11 C12 . . . . -176.40(17) ?
    C9 C10 C11 O2 . . . . 179.02(17) ?
    C9 C10 C11 C12 . . . . 0.4(3) ?
    O2 C11 C12 C13 . . . . -179.07(16) ?
    C10 C11 C12 C13 . . . . -0.4(3) ?
    O2 C11 C12 C15 . . . . 1.0(3) ?
    C10 C11 C12 C15 . . . . 179.66(18) ?
    C11 C12 C13 C8 . . . . -0.7(3) ?
    C15 C12 C13 C8 . . . . 179.29(18) ?
    C9 C8 C13 C12 . . . . 1.7(3) ?
    C7 C8 C13 C12 . . . . -179.52(17) ?
    C11 O2 C16 C17 . . . . -169.54(16) ?
    C18 O4 C17 O3 . . . . 3.8(3) ?
    C18 O4 C17 C16 . . . . -174.0(2) ?
    O2 C16 C17 O3 . . . . 32.4(3) ?
    O2 C16 C17 O4 . . . . -149.82(18) ?
    C17 O4 C18 C19 . . . . -165.9(2) ?
loop_
    _geom_hbond_atom_site_label_D
    _geom_hbond_atom_site_label_H
    _geom_hbond_atom_site_label_A
    _geom_hbond_site_symmetry_A
    _geom_hbond_distance_DH
    _geom_hbond_distance_HA
    _geom_hbond_distance_DA
    _geom_hbond_angle_DHA
    _geom_hbond_publ_flag
    C15 H15A O2 . 0.96 2.280 2.751(3) 110.00 y
