# Supplementary material for: Ethyl 2-(4-benzoyl-2,5-dimethyl­phen­oxy)acetate
Source: Acta Crystallogr Sect E Struct Rep Online. 2009 Oct 28;65(Pt 11):o2854–5. doi: 10.1107/S1600536809043190 (PMC2971156; doi:10.1107/S1600536809043190)
Supplement: Supplementary file 2 [file e-65-o2854-Isup2.hkl]

#
# h,k,l, Fc-squared, Fo-squared, sigma(Fo-squared) and status flag
#
data_I
_shelx_title ' sas2_m in P-1'
_shelx_refln_list_code          4
_shelx_F_calc_maximum      114.72
_exptl_crystal_F_000       331.96
_reflns_d_resolution_high  0.8000
 
loop_
 _symmetry_equiv_pos_as_xyz
 'x, y, z'
 '-x, -y, -z'
 
_cell_length_a     8.1482
_cell_length_b     8.6354
_cell_length_c    13.0285
_cell_angle_alpha  84.054
_cell_angle_beta   81.176
_cell_angle_gamma  66.559
 
_shelx_F_squared_multiplier     1.000
 
loop_
 _refln_index_h
 _refln_index_k
 _refln_index_l
 _refln_F_squared_calc
 _refln_F_squared_meas
 _refln_F_squared_sigma
 _refln_observed_status
   1   0   0      549.40      573.14      6.61 o
   2   0   0      660.05      648.51      7.96 o
   3   0   0      467.61      493.66      7.73 o
   4   0   0      811.91      868.70      9.06 o
   5   0   0      172.68      176.85      2.61 o
   6   0   0        0.37        0.38      0.30 o
   7   0   0       19.11       17.98      1.10 o
   8   0   0        0.33        0.32      0.43 o
   9   0   0       15.41       16.69      1.24 o
  -8   1   0        9.15       10.06      1.18 o
  -7   1   0       25.71       25.64      1.13 o
  -6   1   0        2.30        1.99      0.60 o
  -5   1   0       36.31       31.95      0.86 o
  -4   1   0        9.36       10.61      0.49 o
  -3   1   0      684.24      802.36     10.70 o
  -2   1   0     1157.31     1194.19     15.54 o
  -1   1   0     3838.59     3782.20     82.09 o
   0   1   0      351.84      386.24      5.14 o
   1   1   0        2.18       -0.37      0.37 o
   2   1   0    13161.41    12013.64    335.26 o
   3   1   0      392.85      352.47      4.29 o
   4   1   0       60.67       55.98      1.19 o
   5   1   0      643.54      701.44      8.46 o
   6   1   0       80.05       72.82      1.80 o
   7   1   0        1.46        2.49      0.95 o
   8   1   0        3.34        3.15      0.70 o
   9   1   0        0.59        1.48      0.62 o
  -8   2   0        1.67        4.83      1.50 o
  -7   2   0       16.82       16.18      1.14 o
  -6   2   0       23.24       19.44      2.32 o
  -5   2   0        2.82        2.60      0.39 o
  -4   2   0       15.01       19.86      0.83 o
  -3   2   0      172.94      191.92      2.65 o
  -2   2   0       21.12       31.65      0.80 o
  -1   2   0       16.55       14.34      0.37 o
   0   2   0     1753.33     1783.96     22.98 o
   1   2   0      153.40      151.86      2.24 o
   2   2   0    11171.32    10604.58    283.53 o
   3   2   0      157.78      160.64      2.51 o
   4   2   0      743.16      830.57      9.74 o
   5   2   0        1.96        2.61      0.40 o
   6   2   0       83.68       80.39      1.89 o
   7   2   0      155.46      149.96      3.74 o
   8   2   0       11.35       13.15      1.03 o
   9   2   0        0.60       -0.38      0.80 o
  -7   3   0       24.60       26.22      1.51 o
  -6   3   0        7.71        6.73      0.76 o
  -5   3   0       21.77       17.21      1.06 o
  -4   3   0       17.71       18.95      0.76 o
  -3   3   0       27.76       30.01      0.91 o
  -2   3   0        1.22        2.61      0.34 o
  -1   3   0      975.69     1170.65     15.42 o
   0   3   0      391.99      432.45      6.00 o
   1   3   0        0.01       -0.03      0.11 o
   2   3   0      557.78      643.53      7.53 o
   3   3   0       38.05       28.10      0.64 o
   4   3   0      667.76      637.93     15.32 o
   5   3   0       18.17       16.66      0.89 o
   6   3   0       61.08       63.39      1.57 o
   7   3   0       11.37       10.17      0.86 o
   8   3   0        5.07        4.33      0.67 o
   9   3   0        0.92        0.67      0.53 o
  -7   4   0        0.03        0.80      0.56 o
  -6   4   0        0.10        1.23      0.50 o
  -5   4   0       49.45       47.53      2.37 o
  -4   4   0       75.89       71.40      2.25 o
  -3   4   0        3.80        3.13      0.38 o
  -2   4   0       28.01       27.07      0.88 o
  -1   4   0       64.12       71.54      1.75 o
   0   4   0       14.36       15.87      0.62 o
   1   4   0      584.22      642.91     11.18 o
   2   4   0     1036.31     1180.87     13.58 o
   3   4   0       12.31       13.04      0.47 o
   4   4   0     1029.20     1096.26     12.78 o
   5   4   0        4.06        5.79      0.48 o
   6   4   0       16.74       19.65      0.86 o
   7   4   0        0.31        0.56      0.41 o
   8   4   0        1.31        1.51      0.52 o
   9   4   0       14.92       14.65      1.48 o
  10   4   0        0.96        0.53      0.63 o
  -6   5   0        0.42        0.03      0.86 o
  -5   5   0        8.91       10.06      0.97 o
  -4   5   0        0.79       -0.29      1.38 o
  -3   5   0      171.43      158.17      3.00 o
  -2   5   0        4.63        5.06      0.48 o
  -1   5   0       45.73       43.83      1.21 o
   0   5   0       13.00       10.44      0.57 o
   1   5   0       17.37       18.73      0.72 o
   2   5   0       73.29       66.86      1.39 o
   3   5   0       26.06       31.15      0.71 o
   4   5   0        0.11       -0.12      0.31 o
   5   5   0        2.12        2.02      0.46 o
   6   5   0      149.36      142.76      2.87 o
   7   5   0        8.45        7.99      0.93 o
   8   5   0        3.61        4.44      0.70 o
   9   5   0        1.18       -0.33      0.53 o
  10   5   0        4.47        7.15      1.02 o
  -5   6   0        2.98        4.12      0.73 o
  -4   6   0        1.80        3.41      0.64 o
  -3   6   0        4.54        7.46      0.64 o
  -2   6   0       93.18       81.82      1.70 o
  -1   6   0       44.10       45.64      1.35 o
   0   6   0       20.69       18.87      0.80 o
   1   6   0      128.16      131.33      3.04 o
   2   6   0        0.87       -0.16      0.23 o
   3   6   0        7.58        8.41      0.43 o
   4   6   0       50.19       55.55      1.47 o
   5   6   0       10.94       11.17      0.69 o
   6   6   0        0.65        0.46      0.63 o
   7   6   0       28.16       29.01      1.22 o
   8   6   0        3.53        3.22      0.77 o
   9   6   0        0.20        0.24      0.82 o
  -4   7   0        4.53        2.86      0.65 o
  -3   7   0        8.43        8.21      0.99 o
  -2   7   0        1.07        3.00      0.51 o
  -1   7   0        1.24        1.10      0.40 o
   0   7   0        0.26       -0.26      0.31 o
   1   7   0       12.09       11.90      0.69 o
   2   7   0        1.01        2.05      0.37 o
   3   7   0       19.07       16.69      0.78 o
   4   7   0       17.30       16.30      1.01 o
   5   7   0       17.45       15.65      0.85 o
   6   7   0       49.22       55.00      1.70 o
   7   7   0        2.79        4.20      1.10 o
   8   7   0        0.07       -0.26      0.59 o
   9   7   0        0.04       -0.03      0.72 o
  -3   8   0        0.18       -0.15      1.59 o
  -2   8   0        0.08       -0.17      0.42 o
  -1   8   0        0.37        0.75      0.39 o
   0   8   0       46.23       40.88      1.41 o
   1   8   0        4.60        3.59      0.70 o
   2   8   0       12.32        9.92      0.68 o
   3   8   0        9.52       10.64      0.85 o
   4   8   0       15.80       12.66      0.95 o
   5   8   0        1.71        1.77      0.49 o
   6   8   0       19.44       21.68      2.64 o
   7   8   0        0.00       -0.38      0.48 o
   8   8   0        7.73        7.03      1.77 o
   9   8   0        1.06        1.16      0.78 o
  -1   9   0        0.12        0.80      0.51 o
   0   9   0        0.02        0.56      0.61 o
   1   9   0       12.81        9.99      0.75 o
   2   9   0        0.64        0.19      0.91 o
   3   9   0       25.10       21.85      1.29 o
   4   9   0       20.47       19.75      1.25 o
   5   9   0        0.00        0.12      0.47 o
   6   9   0        8.57        7.91      0.86 o
   7   9   0        1.08        1.40      0.59 o
   8   9   0        0.90        2.09      0.95 o
   1  10   0        3.12        4.39      0.69 o
   2  10   0        1.87        0.56      1.07 o
   3  10   0        1.56        0.31      0.53 o
   4  10   0        0.17        0.05      0.52 o
   5  10   0        0.01        1.62      0.65 o
   6  10   0        0.38        1.08      0.59 o
   7  10   0        7.40       13.56      1.17 o
  -6 -10   1        0.79        0.34      0.56 o
  -5 -10   1        0.70        0.95      1.45 o
  -4 -10   1       14.43       12.53      1.10 o
  -3 -10   1        0.25        0.44      0.53 o
  -2 -10   1        0.38        2.02      0.60 o
  -1 -10   1        0.11       -0.11      0.43 o
  -8  -9   1        2.96        3.83      1.06 o
  -7  -9   1        0.15        0.77      0.56 o
  -6  -9   1        6.42        7.62      1.60 o
  -5  -9   1        0.91        1.16      0.86 o
  -4  -9   1        0.50        1.05      0.51 o
  -3  -9   1        3.34        2.77      0.60 o
  -2  -9   1        8.00        5.98      0.60 o
  -1  -9   1        3.42        2.93      0.68 o
   0  -9   1        1.12        1.49      0.44 o
   1  -9   1        5.56        5.12      0.63 o
  -8  -8   1        1.81        1.61      0.74 o
  -7  -8   1        3.42        2.26      0.55 o
  -6  -8   1        0.02        0.81      0.53 o
  -5  -8   1        0.54        0.33      0.43 o
  -4  -8   1        5.61        4.35      0.72 o
  -3  -8   1        7.23        6.00      0.67 o
  -2  -8   1        0.38        1.46      0.57 o
  -1  -8   1       10.90       14.26      1.68 o
   0  -8   1       12.20       15.66      0.86 o
   1  -8   1        2.04        2.25      0.69 o
   2  -8   1        0.00        0.18      0.39 o
   3  -8   1        3.45        3.50      0.60 o
  -9  -7   1        4.90        4.00      0.93 o
  -8  -7   1        9.65        8.46      1.03 o
  -7  -7   1       33.02       34.34      1.56 o
  -6  -7   1        9.64        8.30      0.70 o
  -5  -7   1        1.88        3.72      0.53 o
  -4  -7   1        0.15        0.35      0.42 o
  -3  -7   1        0.44        0.23      0.29 o
  -2  -7   1       17.25       13.80      0.73 o
  -1  -7   1       38.31       35.30      1.17 o
   0  -7   1        0.71        1.79      0.61 o
   1  -7   1        1.34        0.42      0.44 o
   2  -7   1       35.36       35.87      1.31 o
   3  -7   1        0.00        0.44      0.43 o
   4  -7   1        1.24        2.05      0.62 o
  -9  -6   1        1.02        0.65      1.32 o
  -8  -6   1       20.42       19.93      1.37 o
  -7  -6   1        1.16        1.50      0.65 o
  -6  -6   1        4.32        4.18      0.54 o
  -5  -6   1        2.50        2.70      0.62 o
  -4  -6   1       16.11       20.69      0.86 o
  -3  -6   1        2.46        2.67      0.34 o
  -2  -6   1       70.17       78.35      1.76 o
  -1  -6   1        0.01        0.40      0.38 o
   0  -6   1      117.80      116.27      2.35 o
   1  -6   1        7.22        8.74      0.61 o
   2  -6   1       57.61       52.01      1.51 o
   3  -6   1       43.60       43.52      1.40 o
   4  -6   1        0.01        0.52      0.52 o
   5  -6   1        1.15        1.40      0.62 o
  -9  -5   1        2.30        2.95      0.78 o
  -8  -5   1        0.56       -0.47      0.58 o
  -7  -5   1        2.85        4.53      0.71 o
  -6  -5   1        6.47        6.53      0.73 o
  -5  -5   1      146.73      166.39      3.67 o
  -4  -5   1      129.69      102.67      1.79 o
  -3  -5   1        7.10        2.44      0.26 o
  -2  -5   1        1.13        0.17      0.18 o
  -1  -5   1       17.31       10.50      0.70 o
   0  -5   1       46.45       49.61      1.27 o
   1  -5   1        2.07        2.87      0.83 o
   2  -5   1       79.44       76.09      1.80 o
   3  -5   1       76.33       71.83      1.77 o
   4  -5   1       55.73       48.92      2.14 o
   5  -5   1       46.80       47.86      2.34 o
   6  -5   1        1.13        3.18      0.69 o
  -9  -4   1        0.01       -0.16      0.45 o
  -8  -4   1        9.30        9.21      0.94 o
  -7  -4   1       10.41        9.81      0.90 o
  -6  -4   1        0.13       -0.20      0.30 o
  -5  -4   1       11.57        8.78      0.75 o
  -4  -4   1        0.07        1.41      0.31 o
  -3  -4   1       10.15        9.39      0.41 o
  -2  -4   1       46.92       40.11      0.98 o
  -1  -4   1        4.01        2.63      0.31 o
   0  -4   1      101.62      122.03      2.52 o
   1  -4   1       27.47       24.42      0.79 o
   2  -4   1        0.36        0.75      0.28 o
   3  -4   1       20.98       24.00      0.88 o
   4  -4   1       14.39        8.97      0.63 o
   5  -4   1        1.69        1.82      1.14 o
   6  -4   1        0.31        1.35      0.53 o
   7  -4   1        9.43       10.13      1.04 o
  -9  -3   1        1.11        0.48      0.55 o
  -8  -3   1        0.00        0.57      0.57 o
  -7  -3   1        0.13       -0.30      0.30 o
  -6  -3   1        1.53        2.40      0.53 o
  -5  -3   1       65.05       68.53      1.32 o
  -4  -3   1       20.49       20.75      0.60 o
  -3  -3   1      841.97      966.35     11.20 o
  -2  -3   1       41.90       30.36      0.72 o
  -1  -3   1      319.78      336.01      4.10 o
   0  -3   1       57.14       75.94      1.15 o
   1  -3   1      273.10      310.25      3.83 o
   2  -3   1       23.00       31.52      0.70 o
   3  -3   1      158.76      165.71      2.41 o
   4  -3   1        0.00        0.24      0.27 o
   5  -3   1       62.82       59.07      2.30 o
   6  -3   1        8.29        4.50      0.66 o
   7  -3   1        0.17        1.24      1.35 o
  -9  -2   1        0.03        0.51      0.66 o
  -8  -2   1        0.87        1.43      0.74 o
  -7  -2   1        1.33        1.66      0.51 o
  -6  -2   1       20.19       19.83      0.87 o
  -5  -2   1      126.49      116.13      2.00 o
  -4  -2   1       73.06       85.75      1.78 o
  -3  -2   1        4.15        3.09      0.24 o
  -1  -2   1     1271.71     1321.86     32.47 o
   0  -2   1       31.01       25.90      0.71 o
   1  -2   1       91.47       87.02      1.12 o
   2  -2   1        3.19        2.43      0.22 o
   3  -2   1      138.62      148.24      2.14 o
   4  -2   1       45.98       43.26      1.17 o
   5  -2   1       10.99       10.86      0.54 o
   6  -2   1       57.85       61.55      2.11 o
   7  -2   1        4.83        4.89      0.69 o
   8  -2   1        0.13        0.68      0.88 o
  -9  -1   1        7.78        8.72      0.96 o
  -8  -1   1        0.94        1.02      0.58 o
  -7  -1   1       19.43       19.01      1.13 o
  -6  -1   1       59.20       56.02      1.55 o
  -5  -1   1       61.69       50.28      1.07 o
  -4  -1   1      644.58      657.49      7.84 o
  -3  -1   1      551.81      532.42      6.30 o
  -2  -1   1       67.02       63.19      1.80 o
  -1  -1   1      119.35      112.34      2.22 o
   0  -1   1       28.05       35.91      0.52 o
   1  -1   1        0.52        0.41      0.15 o
   2  -1   1      278.97      252.04      4.38 o
   3  -1   1      161.99      197.71      9.51 o
   4  -1   1       96.13      102.56      1.67 o
   5  -1   1       19.98       19.87      0.72 o
   6  -1   1        8.95        6.97      0.58 o
   7  -1   1       30.79       29.27      1.20 o
   8  -1   1        5.11        4.86      0.82 o
  -9   0   1        1.59        1.88      1.54 o
  -8   0   1        0.18        0.46      0.68 o
  -7   0   1        1.80        2.57      0.49 o
  -6   0   1       28.51       29.80      1.12 o
  -5   0   1      205.11      198.53      3.48 o
  -4   0   1      103.89      123.19      2.05 o
  -3   0   1       22.98       28.21      0.60 o
  -2   0   1    10313.50    10177.30    297.00 o
  -1   0   1       32.54       43.86      0.78 o
   0   0   1      508.77      508.85      9.18 o
   1   0   1       20.86       18.65      0.33 o
   2   0   1     1082.83     1157.61     15.15 o
   3   0   1        7.90        6.48      0.40 o
   4   0   1       43.44       42.83      0.91 o
   5   0   1       49.69       51.25      1.62 o
   6   0   1        0.22        0.38      0.35 o
   7   0   1       12.70       14.51      0.85 o
   8   0   1       25.08       29.18      1.51 o
   9   0   1        8.70        7.81      0.93 o
  -8   1   1        2.03        1.98      0.65 o
  -7   1   1        3.37        5.10      0.58 o
  -6   1   1       14.88       16.15      0.87 o
  -5   1   1       20.80       22.63      0.91 o
  -4   1   1      920.10      944.71     11.10 o
  -3   1   1      533.82      534.06     10.69 o
  -2   1   1      208.95      201.34      2.57 o
  -1   1   1        7.88       11.46      0.30 o
   0   1   1     7346.18     6552.40    257.35 o
   1   1   1      112.32       95.49      1.43 o
   2   1   1      564.89      617.39      7.11 o
   3   1   1     1286.00     1421.46     18.67 o
   4   1   1       12.05       21.43      0.59 o
   5   1   1       17.44       17.45      0.61 o
   6   1   1        2.27        2.40      0.31 o
   7   1   1       18.00       16.03      1.02 o
   8   1   1        0.28        0.94      0.45 o
   9   1   1        6.56        7.74      1.04 o
  -8   2   1        2.44        3.05      0.70 o
  -7   2   1        3.17        3.81      0.72 o
  -6   2   1        0.05        0.66      0.40 o
  -5   2   1       17.67       13.88      0.93 o
  -4   2   1       11.88       13.16      0.51 o
  -3   2   1      354.79      371.64      4.67 o
  -2   2   1     1507.24     1632.08     18.52 o
  -1   2   1       53.55       41.18      1.40 o
   0   2   1     2620.33     2726.99     34.98 o
   1   2   1      223.43      212.82      2.62 o
   2   2   1     8316.63     8108.51    154.25 o
   3   2   1      256.26      262.71      3.30 o
   4   2   1       30.46       26.56      0.81 o
   5   2   1      279.72      292.27      3.89 o
   6   2   1       66.11       63.06      1.53 o
   7   2   1       90.10       86.89      2.57 o
   8   2   1        0.42        0.62      0.45 o
   9   2   1        0.00       -0.36      0.46 o
  -7   3   1        3.23        3.84      0.87 o
  -6   3   1       12.24       11.61      1.00 o
  -5   3   1       30.36       24.43      1.27 o
  -4   3   1        3.72        3.38      0.40 o
  -3   3   1        0.58        0.63      0.23 o
  -2   3   1      710.74      765.40      9.03 o
  -1   3   1      278.96      319.72      3.98 o
   0   3   1      410.58      454.73      6.30 o
   1   3   1      258.85      258.40      3.66 o
   2   3   1     1164.54     1263.38     14.39 o
   3   3   1       50.91       58.91      1.01 o
   4   3   1      966.38     1035.40     12.03 o
   5   3   1       26.22       27.30      2.47 o
   6   3   1       12.16       10.02      0.82 o
   7   3   1       26.53       24.92      1.28 o
   8   3   1       12.83       13.31      1.02 o
   9   3   1        3.47        3.97      0.70 o
  10   3   1        0.73        1.84      0.72 o
  -7   4   1       18.44       21.49      1.48 o
  -6   4   1        2.36        3.71      0.93 o
  -5   4   1        2.91        1.50      0.52 o
  -4   4   1       57.86       55.01      1.94 o
  -3   4   1        0.26        0.27      0.27 o
  -2   4   1        1.14        0.89      0.30 o
  -1   4   1      719.03      780.89     10.70 o
   0   4   1     1923.75     2138.09     27.82 o
   1   4   1        8.40        8.13      0.33 o
   2   4   1      388.01      391.56      5.90 o
   3   4   1       10.00        5.60      0.29 o
   4   4   1     1379.22     1447.64     16.64 o
   5   4   1        5.41        4.40      0.49 o
   6   4   1       24.77       28.78      1.33 o
   7   4   1       10.74       11.62      0.88 o
   8   4   1        1.03        1.26      0.51 o
   9   4   1       20.00       15.93      1.22 o
  10   4   1        0.13        0.11      1.10 o
  -6   5   1        1.25        2.76      0.68 o
  -5   5   1       61.44       65.37      2.43 o
  -4   5   1        2.24        3.61      0.62 o
  -3   5   1       13.45        7.11      0.57 o
  -2   5   1       95.31       94.84      2.05 o
  -1   5   1       97.48       96.98      2.01 o
   0   5   1      110.45      106.82      2.11 o
   1   5   1      338.08      365.29      8.76 o
   2   5   1       33.88       41.14      0.90 o
   3   5   1      136.55      144.45      2.18 o
   4   5   1      327.48      355.10      5.39 o
   5   5   1       57.95       53.94      1.46 o
   6   5   1      218.61      203.77      5.30 o
   7   5   1        4.83        4.75      0.52 o
   8   5   1        0.17        1.14      0.69 o
   9   5   1        6.68        5.44      0.86 o
  10   5   1        1.05        1.54      0.72 o
  -5   6   1        1.21        0.67      1.56 o
  -4   6   1       24.86       23.03      1.38 o
  -3   6   1       99.01       91.32      2.19 o
  -2   6   1        7.53        6.67      0.62 o
  -1   6   1       30.51       28.28      1.03 o
   0   6   1       14.51       15.96      1.04 o
   1   6   1       56.58       65.33      1.61 o
   2   6   1      139.93      151.29      3.33 o
   3   6   1       55.64       52.22      1.13 o
   4   6   1      145.28      156.71      2.90 o
   5   6   1       38.11       35.86      1.22 o
   6   6   1      353.07      337.52      7.92 o
   7   6   1        5.76        6.94      0.93 o
   8   6   1       45.76       49.71      2.18 o
   9   6   1        1.09        0.22      0.48 o
  -4   7   1        4.84        6.23      0.87 o
  -3   7   1        0.31        0.40      0.50 o
  -2   7   1        7.33        6.56      0.59 o
  -1   7   1       67.24       60.78      2.55 o
   0   7   1        0.04       -0.21      0.29 o
   1   7   1        1.04        1.80      0.38 o
   2   7   1        4.12        4.08      1.00 o
   3   7   1       20.91       17.30      1.02 o
   4   7   1       75.43       74.83      2.28 o
   5   7   1       80.08       85.23      2.06 o
   6   7   1       19.51       18.11      0.99 o
   7   7   1        0.95        0.27      0.52 o
   8   7   1       27.62       22.74      1.46 o
   9   7   1        0.04       -0.17      0.59 o
  -3   8   1        2.33        3.35      1.10 o
  -2   8   1        2.65        2.18      0.60 o
  -1   8   1        0.01        0.02      0.39 o
   0   8   1       80.01       77.99      2.06 o
   1   8   1       34.87       33.81      1.27 o
   2   8   1       61.50       54.57      1.61 o
   3   8   1       20.76       20.51      1.17 o
   4   8   1       16.79       15.65      1.04 o
   5   8   1        8.13        8.55      0.83 o
   6   8   1        3.16        3.76      0.66 o
   7   8   1        2.49        2.04      0.53 o
   8   8   1       14.02       12.58      0.97 o
   9   8   1        2.11        3.31      1.44 o
  -1   9   1        8.66        8.54      0.77 o
   0   9   1        3.18        2.91      0.52 o
   1   9   1        3.66        6.01      0.62 o
   2   9   1       30.72       29.06      1.46 o
   3   9   1        6.00        7.61      0.79 o
   4   9   1       27.97       24.18      1.66 o
   5   9   1       17.87       17.19      1.19 o
   6   9   1        0.18        0.81      0.53 o
   7   9   1       10.73       11.75      1.07 o
   8   9   1        0.95        2.08      0.71 o
   1  10   1        2.45        1.42      1.54 o
   2  10   1       34.98       34.84      3.13 o
   3  10   1        6.52        7.30      1.24 o
   4  10   1        0.75        0.42      0.57 o
   5  10   1        7.17        8.40      0.96 o
   6  10   1        0.64        2.61      1.90 o
   7  10   1        8.92       11.03      2.84 o
  -6 -10   2        3.61        4.98      0.80 o
  -5 -10   2        0.17       -0.06      0.58 o
  -4 -10   2       26.70       24.85      2.16 o
  -3 -10   2       28.32       30.60      1.63 o
  -2 -10   2        1.02        1.43      0.60 o
  -1 -10   2        1.78        2.07      0.54 o
  -7  -9   2        0.17        2.11      0.63 o
  -6  -9   2        6.28        5.26      0.76 o
  -5  -9   2        2.84        3.58      1.39 o
  -4  -9   2        0.64        0.45      0.49 o
  -3  -9   2       41.84       41.42      2.20 o
  -2  -9   2        4.31        6.46      0.63 o
  -1  -9   2        0.14        0.36      0.38 o
   0  -9   2        6.35        7.32      0.67 o
   1  -9   2        0.02       -0.32      0.39 o
  -8  -8   2        0.02        0.92      0.65 o
  -7  -8   2        3.97        4.02      0.79 o
  -6  -8   2        7.13        6.67      0.82 o
  -5  -8   2       13.91       14.20      1.04 o
  -4  -8   2       35.46       32.94      1.51 o
  -3  -8   2       26.49       20.31      0.94 o
  -2  -8   2       46.92       42.94      1.40 o
  -1  -8   2       99.23       91.99      2.22 o
   0  -8   2        2.44        2.34      0.45 o
   1  -8   2        3.68        4.29      0.54 o
   2  -8   2        5.44        6.89      0.64 o
   3  -8   2       19.57       25.13      1.19 o
  -9  -7   2        3.03        0.77      1.78 o
  -8  -7   2        0.93        0.94      0.67 o
  -7  -7   2       11.47       12.11      1.07 o
  -6  -7   2       14.61       16.33      0.93 o
  -5  -7   2       33.42       32.88      1.22 o
  -4  -7   2        6.06        7.60      0.70 o
  -3  -7   2       19.80       24.05      1.17 o
  -2  -7   2       32.48       29.59      1.06 o
  -1  -7   2        7.19        4.16      0.45 o
   0  -7   2        6.32        7.45      0.59 o
   1  -7   2       31.97       30.58      1.14 o
   2  -7   2        0.61        0.59      0.40 o
   3  -7   2        0.11        0.17      0.98 o
   4  -7   2        2.52        2.76      0.67 o
  -9  -6   2        2.41        1.89      1.04 o
  -8  -6   2        7.90        8.48      1.00 o
  -7  -6   2       36.77       38.81      1.81 o
  -6  -6   2       60.25       56.16      1.89 o
  -5  -6   2        0.12       -0.48      0.54 o
  -4  -6   2        8.22       11.23      0.54 o
  -3  -6   2       32.95       27.27      0.92 o
  -2  -6   2       72.24       66.27      1.59 o
  -1  -6   2       26.74       22.95      0.87 o
   0  -6   2        6.44        7.11      0.52 o
   1  -6   2      101.26      101.57      2.19 o
   2  -6   2       13.32       13.99      0.77 o
   3  -6   2      108.11      114.76      2.53 o
   4  -6   2        2.16        2.74      0.52 o
   5  -6   2        0.93        3.34      1.39 o
  -9  -5   2        0.48        0.61      0.71 o
  -8  -5   2        0.60       -0.42      0.61 o
  -7  -5   2        0.03        0.25      0.52 o
  -6  -5   2       31.23       32.32      1.17 o
  -5  -5   2        0.20        1.98      1.14 o
  -4  -5   2        1.15        2.13      0.31 o
  -3  -5   2       18.95       21.67      0.77 o
  -2  -5   2        4.17        7.76      0.39 o
  -1  -5   2        4.02        3.13      0.49 o
   0  -5   2       75.73       69.08      1.55 o
   1  -5   2       10.82        9.98      0.57 o
   2  -5   2       85.97       94.28      2.04 o
   3  -5   2      220.81      221.14      3.86 o
   4  -5   2        3.24        3.09      0.49 o
   5  -5   2       16.29       21.03      1.29 o
   6  -5   2        0.51        1.01      0.61 o
  -9  -4   2        0.12        0.15      0.58 o
  -8  -4   2        2.08        2.04      0.63 o
  -7  -4   2        0.58       -0.03      0.44 o
  -6  -4   2        7.58        5.99      0.90 o
  -5  -4   2       14.34       19.48      0.67 o
  -4  -4   2        1.99       -0.19      0.19 o
  -3  -4   2      163.82      146.86      2.20 o
  -2  -4   2      173.97      232.39      3.12 o
  -1  -4   2     1077.02     1099.11     12.68 o
   0  -4   2       64.16       55.35      0.99 o
   1  -4   2       42.23       38.71      0.89 o
   2  -4   2      233.72      232.10      3.74 o
   3  -4   2        0.76        0.82      0.34 o
   4  -4   2       96.83       97.66      2.15 o
   5  -4   2       21.31       20.45      1.34 o
   6  -4   2        0.47        1.23      0.49 o
   7  -4   2        0.45        1.00      0.60 o
  -9  -3   2        0.11        0.43      0.53 o
  -8  -3   2       10.58       10.06      0.99 o
  -7  -3   2        0.85        0.56      0.45 o
  -6  -3   2       10.16       10.95      0.95 o
  -5  -3   2       10.12        8.81      0.45 o
  -4  -3   2       13.75       14.86      0.52 o
  -3  -3   2       10.80       18.05      0.63 o
  -2  -3   2      192.45      168.96      2.64 o
  -1  -3   2      774.20      840.64      9.73 o
   0  -3   2       48.06       46.95      0.83 o
   1  -3   2      270.75      251.17      6.39 o
   2  -3   2        0.03       -0.20      0.20 o
   3  -3   2        0.14        0.72      0.57 o
   4  -3   2        1.88        2.51      0.55 o
   5  -3   2        9.05       10.87      0.67 o
   6  -3   2       21.15       19.76      1.32 o
   7  -3   2        4.26        4.05      1.00 o
  -9  -2   2        6.29        5.32      1.83 o
  -8  -2   2       32.92       33.44      1.68 o
  -7  -2   2       18.17       19.38      1.62 o
  -6  -2   2        1.25        1.48      0.38 o
  -5  -2   2       35.63       49.25      1.33 o
  -4  -2   2      516.38      503.00      5.61 o
  -3  -2   2      232.76      184.60      3.04 o
  -2  -2   2      456.83      391.15      5.47 o
  -1  -2   2      852.79      767.78     44.68 o
   0  -2   2        1.34        1.81      0.16 o
   1  -2   2      402.66      408.14      4.84 o
   2  -2   2      392.79      390.30      5.90 o
   3  -2   2      143.65      167.21      2.35 o
   4  -2   2        2.18        1.73      0.28 o
   5  -2   2       34.09       36.01      1.16 o
   6  -2   2       42.28       41.48      1.66 o
   7  -2   2        2.85        2.12      0.60 o
   8  -2   2        2.51        3.72      0.82 o
  -9  -1   2        5.71        5.55      0.83 o
  -8  -1   2        1.97        2.29      1.09 o
  -7  -1   2        4.42        2.93      0.50 o
  -6  -1   2        0.20        0.74      0.53 o
  -5  -1   2      218.74      246.65      4.09 o
  -4  -1   2       12.04       15.43      0.58 o
  -3  -1   2       19.45       18.64      0.47 o
  -2  -1   2      286.16      282.73      3.45 o
  -1  -1   2     2086.50     2159.55     35.53 o
   0  -1   2      575.38      564.46     21.98 o
   1  -1   2      637.86      626.78      8.25 o
   2  -1   2       62.23       71.93      1.27 o
   3  -1   2       57.23       49.33      1.67 o
   4  -1   2      154.11      148.47      2.21 o
   5  -1   2       10.09       14.33      0.69 o
   6  -1   2        5.53        5.43      0.54 o
   7  -1   2        3.64        4.44      0.55 o
   8  -1   2        5.37        5.94      0.92 o
  -9   0   2        1.09        1.68      0.65 o
  -8   0   2        0.56       -0.48      0.48 o
  -7   0   2        0.13        0.28      0.34 o
  -6   0   2       36.28       34.65      1.40 o
  -5   0   2        0.11       -0.19      0.26 o
  -4   0   2      103.63      102.04      1.59 o
  -3   0   2       44.03       24.90      0.76 o
  -2   0   2      782.11      827.87     11.04 o
  -1   0   2      968.61      999.20     13.09 o
   0   0   2      869.19      899.79     12.02 o
   1   0   2      454.64      425.85      4.90 o
   3   0   2      103.79      101.52      1.50 o
   4   0   2       28.76       37.16      0.83 o
   5   0   2      114.80      105.34      2.12 o
   6   0   2       10.00        9.99      0.52 o
   7   0   2        4.32        3.91      0.77 o
   8   0   2       30.44       29.76      1.86 o
   9   0   2        4.92        7.00      1.51 o
  -8   1   2        0.34       -0.18      0.94 o
  -7   1   2       10.26        8.77      1.22 o
  -6   1   2       12.66       14.63      0.83 o
  -5   1   2        5.57        3.11      0.61 o
  -4   1   2       26.71       23.57      0.86 o
  -3   1   2       24.28       28.95      0.64 o
  -2   1   2       89.15       94.81      2.06 o
  -1   1   2     1791.28     1770.95     19.90 o
   0   1   2      839.01      866.80      9.79 o
   1   1   2     1915.78     1955.27     21.91 o
   2   1   2        3.06        2.93      0.18 o
   3   1   2        0.03       -0.01      0.15 o
   4   1   2       39.49       47.22      0.94 o
   5   1   2        7.50        6.88      0.53 o
   6   1   2       14.08       15.90      0.62 o
   7   1   2        2.37        2.86      0.82 o
   8   1   2       19.28       17.27      2.44 o
   9   1   2       22.45       23.78      2.36 o
  -8   2   2        0.42        1.40      0.89 o
  -7   2   2        3.30        5.81      0.73 o
  -6   2   2        0.01        0.02      0.39 o
  -5   2   2        0.20       -0.18      0.27 o
  -4   2   2        5.66        4.82      0.55 o
  -3   2   2        6.51        7.97      0.81 o
  -2   2   2       13.59       28.72      1.39 o
  -1   2   2       45.66       48.58      0.84 o
   0   2   2      241.93      273.33      3.32 o
   1   2   2        2.36        3.83      0.21 o
   2   2   2     1141.88     1193.76     15.44 o
   3   2   2        6.86        5.63      0.43 o
   4   2   2       33.22       28.27      1.06 o
   5   2   2       13.95       15.68      0.55 o
   6   2   2       16.34       13.63      0.78 o
   7   2   2       41.18       41.53      1.65 o
   8   2   2        7.01        7.53      0.77 o
   9   2   2        6.14        6.45      1.37 o
  -7   3   2        0.01        1.29      0.55 o
  -6   3   2        5.02        4.58      0.65 o
  -5   3   2       31.33       26.51      1.34 o
  -4   3   2       41.58       46.86      1.70 o
  -3   3   2       27.62       30.38      0.79 o
  -2   3   2        0.19       -0.07      0.19 o
  -1   3   2        7.56        7.70      0.49 o
   0   3   2       50.40       38.68      0.72 o
   1   3   2        0.05        0.60      0.20 o
   2   3   2       56.47       64.91      1.23 o
   3   3   2      126.69      158.04      2.69 o
   4   3   2      702.25      758.51     10.28 o
   5   3   2       23.11       23.92      1.13 o
   6   3   2       30.01       33.70      2.33 o
   7   3   2       52.71       51.92      1.50 o
   8   3   2        1.61        1.42      0.77 o
   9   3   2        0.85        0.73      0.52 o
  10   3   2        0.04       -0.51      0.51 o
  -6   4   2       11.11       10.43      2.41 o
  -5   4   2        0.57        1.40      0.50 o
  -4   4   2        0.01        0.04      0.41 o
  -3   4   2       16.11       19.62      0.80 o
  -2   4   2       72.96       68.59      1.55 o
  -1   4   2       34.45       32.99      0.75 o
   0   4   2       20.22       21.59      0.53 o
   1   4   2        6.47        5.51      0.29 o
   2   4   2       56.62       46.52      0.91 o
   3   4   2        0.56        0.69      0.18 o
   4   4   2      452.89      427.21      6.20 o
   5   4   2       46.60       37.11      1.13 o
   6   4   2       30.94       31.56      1.10 o
   7   4   2        0.22        0.51      0.36 o
   8   4   2        2.17        1.83      0.56 o
   9   4   2       33.13       31.07      1.68 o
  10   4   2        1.01        0.06      0.60 o
  -6   5   2        0.22        0.34      0.76 o
  -5   5   2        0.06        0.34      0.86 o
  -4   5   2       52.04       47.41      1.91 o
  -3   5   2       20.60       14.17      0.74 o
  -2   5   2        6.19        7.04      0.62 o
  -1   5   2       27.71       24.68      0.90 o
   0   5   2       72.70       71.79      1.62 o
   1   5   2      378.34      380.95      4.81 o
   2   5   2        5.49        5.86      0.33 o
   3   5   2       82.46       76.79      1.37 o
   4   5   2       80.66       92.36      3.22 o
   5   5   2        0.54        0.00      0.32 o
   6   5   2      109.48      111.63      2.43 o
   7   5   2        0.92        0.34      0.36 o
   8   5   2        0.01        0.39      0.47 o
   9   5   2       20.04       18.82      1.34 o
  10   5   2        1.30        3.43      0.79 o
  -5   6   2       33.36       29.96      1.71 o
  -4   6   2        0.00        0.92      0.77 o
  -3   6   2       17.36       12.88      1.01 o
  -2   6   2       10.06        8.55      0.64 o
  -1   6   2        4.66        4.82      0.48 o
   0   6   2        2.39        4.27      0.45 o
   1   6   2        0.64        0.28      0.29 o
   2   6   2      196.45      199.99      4.64 o
   3   6   2       14.10       17.76      0.63 o
   4   6   2       18.65       13.60      0.71 o
   5   6   2        2.52        1.55      0.52 o
   6   6   2      456.99      449.43      6.98 o
   7   6   2       32.13       27.22      1.18 o
   8   6   2        4.99        2.97      0.54 o
   9   6   2        1.57        1.37      0.64 o
  10   6   2        3.01        1.98      0.92 o
  -4   7   2        0.08        1.34      0.62 o
  -3   7   2        5.31        3.34      0.77 o
  -2   7   2        1.70        1.59      0.45 o
  -1   7   2      105.50       96.44      2.28 o
   0   7   2       11.13        8.19      0.63 o
   1   7   2        0.08        0.12      0.31 o
   2   7   2        8.14        3.48      0.75 o
   3   7   2       55.62       51.13      1.80 o
   4   7   2       50.85       50.14      1.83 o
   5   7   2       38.20       40.30      1.34 o
   6   7   2        1.62        2.39      0.50 o
   7   7   2        2.41        1.86      0.52 o
   8   7   2       92.21       85.40      2.37 o
   9   7   2        0.75        1.60      0.68 o
  -3   8   2        1.30        0.40      0.61 o
  -2   8   2        4.34        4.49      1.68 o
  -1   8   2       17.75       13.55      0.84 o
   0   8   2       27.37       25.43      1.61 o
   1   8   2       28.68       24.71      1.08 o
   2   8   2        5.91        4.22      1.14 o
   3   8   2       27.98       33.16      1.58 o
   4   8   2        0.54        0.38      0.44 o
   5   8   2        0.42        0.95      0.47 o
   6   8   2        0.08        0.21      0.54 o
   7   8   2        0.16        0.48      0.40 o
   8   8   2       52.94       54.11      1.90 o
   9   8   2        6.62        7.57      1.03 o
  -1   9   2        0.29        0.28      0.45 o
   0   9   2        9.30        7.75      0.72 o
   1   9   2       30.04       28.63      1.26 o
   2   9   2       15.34       15.21      1.08 o
   3   9   2        5.45        5.24      0.71 o
   4   9   2        0.27       -0.04      0.44 o
   5   9   2       46.00       37.44      3.46 o
   6   9   2        0.17        3.21      1.10 o
   7   9   2        1.20        2.01      0.58 o
   8   9   2        0.03        1.14      0.56 o
   1  10   2        7.68        6.65      0.82 o
   2  10   2        0.02        0.15      0.53 o
   3  10   2        0.15        0.78      0.72 o
   4  10   2        0.00       -0.18      0.52 o
   5  10   2       19.58       21.75      1.62 o
   6  10   2        2.03        1.18      0.63 o
   7  10   2       10.65        9.56      1.05 o
  -5 -10   3       11.58       14.10      1.17 o
  -4 -10   3        8.52        8.40      0.95 o
  -3 -10   3       35.06       32.09      1.64 o
  -2 -10   3        0.03       -1.02      1.02 o
  -7  -9   3        0.80        2.53      0.86 o
  -6  -9   3        3.87        4.25      0.76 o
  -5  -9   3       20.18       19.55      1.26 o
  -4  -9   3        0.00        0.48      0.56 o
  -3  -9   3       44.56       44.33      1.84 o
  -2  -9   3       29.92       36.24      1.38 o
  -1  -9   3        8.25        8.64      0.98 o
   0  -9   3        0.21        0.58      0.92 o
   1  -9   3        0.25        1.40      0.68 o
  -8  -8   3        0.40       -0.36      0.63 o
  -7  -8   3        2.42        3.67      0.77 o
  -6  -8   3       50.42       49.73      2.01 o
  -5  -8   3       14.13       13.58      1.03 o
  -4  -8   3        5.78        5.10      0.68 o
  -3  -8   3       99.91       95.16      2.25 o
  -2  -8   3       46.51       49.46      1.53 o
  -1  -8   3      134.91      132.59      2.82 o
   0  -8   3       18.24       19.18      0.83 o
   1  -8   3        0.02        0.82      0.43 o
   2  -8   3        0.00       -0.55      0.55 o
   3  -8   3       16.62       18.96      1.63 o
  -8  -7   3        4.29        6.27      1.16 o
  -7  -7   3        7.35        9.49      0.98 o
  -6  -7   3        6.20        6.71      0.82 o
  -5  -7   3        9.76       10.73      0.74 o
  -4  -7   3       57.28       49.00      1.77 o
  -3  -7   3        1.01        1.51      0.36 o
  -2  -7   3      109.52      112.24      2.53 o
  -1  -7   3      228.47      236.80      4.09 o
   0  -7   3       44.29       48.24      1.44 o
   1  -7   3       16.36       14.51      0.80 o
   2  -7   3       76.57       74.63      2.26 o
   3  -7   3        4.32        4.76      0.82 o
   4  -7   3        0.01        0.43      0.79 o
  -9  -6   3       14.40       12.11      1.47 o
  -8  -6   3       29.61       30.98      2.44 o
  -7  -6   3        0.03        0.13      0.55 o
  -6  -6   3        4.25        5.59      0.74 o
  -5  -6   3        0.00       -0.09      0.33 o
  -4  -6   3        2.64        5.02      0.40 o
  -3  -6   3       92.57       70.34      1.43 o
  -2  -6   3       45.20       41.05      1.20 o
  -1  -6   3       21.19       20.98      0.83 o
   0  -6   3        4.04        3.66      0.44 o
   1  -6   3      666.63      647.81      9.34 o
   2  -6   3        0.21        1.60      0.74 o
   3  -6   3       25.14       21.58      0.98 o
   4  -6   3       11.01       10.73      0.77 o
   5  -6   3       47.74       59.02      4.22 o
  -9  -5   3        0.14        0.47      0.76 o
  -8  -5   3        0.61        0.29      0.55 o
  -7  -5   3       70.11       68.02      2.42 o
  -6  -5   3        3.13        3.75      0.64 o
  -5  -5   3        0.69        0.33      0.40 o
  -4  -5   3        0.25        0.16      0.23 o
  -3  -5   3       52.65       57.16      1.39 o
  -2  -5   3        1.25        1.41      0.24 o
  -1  -5   3       43.01       51.42      1.06 o
   0  -5   3      370.04      353.36      5.32 o
   1  -5   3       62.14       53.50      1.35 o
   2  -5   3        4.40        4.27      0.48 o
   3  -5   3      108.51      109.88      2.52 o
   4  -5   3       19.99       23.39      1.02 o
   5  -5   3       12.87       10.71      0.76 o
   6  -5   3        2.72        1.29      1.66 o
  -9  -4   3        8.75        8.04      1.05 o
  -8  -4   3        1.21        2.10      0.67 o
  -7  -4   3        6.97        5.50      0.95 o
  -6  -4   3        1.92        0.62      0.46 o
  -5  -4   3      164.36      162.93      2.82 o
  -4  -4   3       29.71       16.28      0.63 o
  -3  -4   3      316.26      350.20      4.54 o
  -2  -4   3       76.21       57.68      1.97 o
  -1  -4   3        0.93        6.04      0.37 o
   0  -4   3        0.26        0.21      0.21 o
   1  -4   3       65.65       59.36      1.07 o
   2  -4   3        0.56        0.67      0.29 o
   3  -4   3       25.54       24.13      0.91 o
   4  -4   3       15.34       14.47      0.77 o
   5  -4   3       44.39       46.85      1.45 o
   6  -4   3        0.12        0.02      0.64 o
   7  -4   3        7.33       14.70      2.27 o
  -9  -3   3       20.27       20.28      1.47 o
  -8  -3   3        3.26        2.63      1.24 o
  -7  -3   3        3.96        3.78      0.99 o
  -6  -3   3       45.38       37.10      1.24 o
  -5  -3   3      192.20      168.90      3.05 o
  -4  -3   3        7.69        2.26      0.27 o
  -3  -3   3      103.60      113.32      1.77 o
  -2  -3   3        0.03        0.66      0.17 o
  -1  -3   3       70.71       67.56      1.29 o
   0  -3   3      237.51      234.30      2.69 o
   1  -3   3       39.66       46.06      0.85 o
   2  -3   3      200.41      186.88      2.55 o
   3  -3   3       22.33       19.32      0.60 o
   4  -3   3        0.44        1.09      0.60 o
   5  -3   3        0.64        0.90      0.36 o
   6  -3   3        0.40        2.01      0.50 o
   7  -3   3       12.38       12.38      1.04 o
  -9  -2   3        0.00        0.10      0.84 o
  -8  -2   3       24.54       23.93      1.48 o
  -7  -2   3       72.58       71.48      2.40 o
  -6  -2   3       69.80       64.55      3.33 o
  -5  -2   3        7.85        8.15      0.56 o
  -4  -2   3       62.50       58.90      1.11 o
  -3  -2   3      966.21      999.18     11.56 o
  -2  -2   3       56.82       37.24      0.74 o
  -1  -2   3       43.54       38.17      0.76 o
   0  -2   3      317.43      306.15      4.26 o
   1  -2   3       17.60       12.77      0.36 o
   2  -2   3        0.01        1.20      0.20 o
   3  -2   3      447.52      473.59      5.80 o
   4  -2   3        0.29        0.31      0.22 o
   5  -2   3        0.11        0.38      0.29 o
   6  -2   3       27.47       26.97      1.04 o
   7  -2   3        1.22        2.39      0.57 o
   8  -2   3        0.23       -0.07      0.53 o
  -9  -1   3        2.72        4.57      0.81 o
  -8  -1   3       14.23       14.62      1.23 o
  -7  -1   3        3.11        3.32      0.77 o
  -6  -1   3        2.24        1.35      0.39 o
  -5  -1   3       71.64       59.29      1.54 o
  -4  -1   3       25.36       36.31      1.05 o
  -3  -1   3      213.16      200.92      3.39 o
  -2  -1   3      672.90      760.98      8.79 o
  -1  -1   3      825.80      872.72     15.83 o
   0  -1   3        0.04        0.40      0.15 o
   1  -1   3       17.80       19.22      0.39 o
   2  -1   3     2058.13     2194.18     28.24 o
   3  -1   3       88.49       90.54      1.43 o
   4  -1   3       45.57       53.32      1.08 o
   5  -1   3      144.73      133.16      2.17 o
   6  -1   3        1.06        1.76      0.43 o
   7  -1   3        0.26        0.31      0.36 o
   8  -1   3       10.10        9.78      1.13 o
  -8   0   3        0.32        0.81      0.44 o
  -7   0   3        4.80        4.77      0.88 o
  -6   0   3       92.34       87.70      2.15 o
  -5   0   3        2.21        2.87      0.42 o
  -4   0   3       67.71       58.16      1.43 o
  -3   0   3      661.42      691.30      9.53 o
  -2   0   3     2921.30     3033.91     39.29 o
  -1   0   3     6853.83     6561.00    168.01 o
   0   0   3     1101.18     1253.44     14.13 o
   1   0   3      865.50      881.28     11.84 o
   2   0   3      119.26      127.20      2.34 o
   3   0   3       22.25       29.02      0.65 o
   4   0   3      104.73      123.08      1.88 o
   5   0   3        1.39        0.77      0.26 o
   6   0   3        0.30        0.65      0.25 o
   7   0   3       46.00       50.63      4.01 o
   8   0   3        0.35       -0.50      1.03 o
   9   0   3        0.92        1.08      0.58 o
  -8   1   3        0.10        0.58      0.92 o
  -7   1   3        0.02        0.95      0.40 o
  -6   1   3        4.88        5.42      0.61 o
  -5   1   3       37.30       34.51      1.20 o
  -4   1   3        1.96        1.53      0.32 o
  -3   1   3       25.09       26.81      0.84 o
  -2   1   3      629.49      688.97      8.03 o
  -1   1   3      169.84      167.24      2.14 o
   0   1   3      784.81      819.14     11.05 o
   1   1   3      381.08      403.23      5.35 o
   2   1   3       34.51       28.87      0.66 o
   3   1   3        9.10        6.86      0.36 o
   4   1   3       85.86      113.37      2.51 o
   5   1   3        1.12        0.31      0.22 o
   6   1   3        0.01       -0.20      0.41 o
   7   1   3       11.71       15.05      1.16 o
   8   1   3        0.08        0.32      0.46 o
   9   1   3        3.28        3.80      0.72 o
  -8   2   3        0.04        1.30      0.71 o
  -7   2   3        1.84        2.92      0.58 o
  -6   2   3        0.02        0.00      0.62 o
  -5   2   3        2.42        1.86      0.41 o
  -4   2   3       50.68       51.50      1.72 o
  -3   2   3        0.13        0.48      0.19 o
  -2   2   3      595.71      628.32      7.46 o
  -1   2   3      265.71      254.18      3.21 o
   0   2   3       17.74        9.48      0.31 o
   1   2   3      794.07      850.77     13.99 o
   2   2   3       19.67        7.64      0.28 o
   3   2   3       30.83       19.52      0.62 o
   4   2   3        3.03        0.48      0.16 o
   5   2   3       14.81        7.73      0.39 o
   6   2   3        0.53        0.86      0.29 o
   7   2   3       13.00       16.37      1.02 o
   8   2   3        1.76        1.50      0.51 o
   9   2   3        1.91        2.21      0.56 o
  -7   3   3        0.73        2.09      0.62 o
  -6   3   3        1.90        2.15      0.54 o
  -5   3   3        1.25        1.36      0.48 o
  -4   3   3       27.00       25.70      1.25 o
  -3   3   3       77.65       69.22      1.33 o
  -2   3   3       34.93       31.37      0.77 o
  -1   3   3        1.44        1.81      0.25 o
   0   3   3      242.88      258.68      3.29 o
   1   3   3       55.03       49.18      0.99 o
   2   3   3      297.32      420.75      5.08 o
   3   3   3     1061.26     1166.66     15.31 o
   4   3   3       17.97       28.47      0.90 o
   5   3   3      243.25      244.12      3.94 o
   6   3   3       57.89       62.85      2.00 o
   7   3   3        2.13        1.61      0.45 o
   8   3   3        8.86        8.48      0.84 o
   9   3   3        4.83        5.59      0.79 o
  10   3   3        0.42        0.17      0.57 o
  -6   4   3        1.97        1.39      0.49 o
  -5   4   3        0.88        2.02      0.84 o
  -4   4   3       23.32       19.77      1.54 o
  -3   4   3        1.39        0.52      0.40 o
  -2   4   3      102.45       99.48      2.00 o
  -1   4   3      162.34      156.14      2.29 o
   0   4   3       57.58       55.97      1.03 o
   1   4   3       10.31       15.61      0.52 o
   2   4   3      179.06      180.04      2.48 o
   3   4   3        0.37        0.28      0.19 o
   4   4   3      337.32      331.90      5.02 o
   5   4   3      164.12      166.73      3.00 o
   6   4   3        0.20        0.12      0.33 o
   7   4   3       25.80       30.26      1.16 o
   8   4   3       21.21       25.25      1.42 o
   9   4   3        3.03        0.96      1.07 o
  10   4   3        0.28       -0.54      0.54 o
  -6   5   3        6.63        6.99      0.96 o
  -5   5   3        0.16        0.71      0.50 o
  -4   5   3       10.24       10.80      0.96 o
  -3   5   3        0.67       -0.33      0.35 o
  -2   5   3        0.43        0.86      0.34 o
  -1   5   3       18.44       19.83      1.06 o
   0   5   3      130.52      125.19      2.38 o
   1   5   3        5.22       12.82      0.62 o
   2   5   3        1.58        3.84      0.29 o
   3   5   3      160.82      138.50      2.11 o
   4   5   3        3.32        8.88      0.56 o
   5   5   3      194.25      201.70      3.55 o
   6   5   3       26.22       22.53      1.90 o
   7   5   3       12.78       13.17      0.81 o
   8   5   3        0.75        1.69      0.45 o
   9   5   3        2.91        2.05      1.09 o
  10   5   3        0.07        0.06      1.79 o
  -5   6   3       22.67       26.83      2.69 o
  -4   6   3        0.51        1.56      0.56 o
  -3   6   3       15.94       16.39      1.13 o
  -2   6   3        0.07        0.44      0.36 o
  -1   6   3       57.84       58.99      1.60 o
   0   6   3       17.33       18.00      0.81 o
   1   6   3       21.18       27.06      0.98 o
   2   6   3      160.22      141.34      2.67 o
   3   6   3        3.51        1.67      0.38 o
   4   6   3      119.58      105.94      2.21 o
   5   6   3       29.53       25.18      1.01 o
   6   6   3       23.92       20.12      2.02 o
   7   6   3       66.87       58.78      1.77 o
   8   6   3        1.45        1.20      0.44 o
   9   6   3       15.11       16.84      1.32 o
  10   6   3        0.27       -0.16      0.92 o
  -4   7   3        5.30        4.82      0.81 o
  -3   7   3       43.01       46.00      2.00 o
  -2   7   3       10.86       10.25      0.93 o
  -1   7   3        7.12        8.73      0.68 o
   0   7   3       22.19       21.72      0.98 o
   1   7   3       38.90       33.87      1.20 o
   2   7   3       67.51       64.55      1.71 o
   3   7   3       66.63       59.86      2.57 o
   4   7   3      214.61      208.91      4.58 o
   5   7   3      103.16      101.12      2.30 o
   6   7   3      126.40      128.65      2.98 o
   7   7   3       61.30       60.76      1.88 o
   8   7   3       26.07       25.29      1.28 o
   9   7   3        0.13        1.27      0.66 o
  -3   8   3        5.90        6.82      0.89 o
  -2   8   3        1.43        3.61      1.18 o
  -1   8   3       13.35       12.75      0.97 o
   0   8   3        0.73        1.26      0.59 o
   1   8   3        0.63        0.50      0.37 o
   2   8   3       80.66       75.41      2.69 o
   3   8   3        4.53        2.90      0.80 o
   4   8   3       35.24       33.95      1.57 o
   5   8   3        7.96        7.99      0.80 o
   6   8   3        9.55        7.25      0.81 o
   7   8   3        0.13       -0.30      0.34 o
   8   8   3       42.77       38.29      1.62 o
   9   8   3       29.75       27.78      1.74 o
  -1   9   3        6.30        4.47      0.63 o
   0   9   3        0.00        0.20      0.44 o
   1   9   3       59.48       65.90      2.37 o
   2   9   3        0.50        0.21      0.52 o
   3   9   3        0.00       -0.17      0.44 o
   4   9   3        0.34       -0.40      0.40 o
   5   9   3        1.03        0.95      0.52 o
   6   9   3       12.54       10.50      1.00 o
   7   9   3        4.82        4.96      0.77 o
   8   9   3        0.99       -0.39      0.60 o
   1  10   3        0.79        0.64      0.55 o
   2  10   3        0.05        0.41      1.22 o
   3  10   3       12.55       12.01      1.05 o
   4  10   3        9.06       10.60      1.24 o
   5  10   3       15.26       15.34      1.21 o
   6  10   3       13.52       15.26      1.26 o
   7  10   3        1.23        1.36      0.77 o
  -4 -10   4        0.49        2.22      1.12 o
  -3 -10   4       32.19       39.81      2.94 o
  -2 -10   4        0.09       -0.88      0.88 o
  -7  -9   4        1.62        3.44      1.13 o
  -6  -9   4        0.07        0.16      0.56 o
  -5  -9   4        0.00       -0.16      0.47 o
  -4  -9   4        4.02        5.33      0.73 o
  -3  -9   4       45.80       48.44      1.92 o
  -2  -9   4        0.04       -0.23      0.64 o
  -1  -9   4       12.99       14.30      1.27 o
   0  -9   4        1.75        2.61      0.74 o
   1  -9   4        9.82        9.40      1.06 o
  -8  -8   4        1.24        0.66      0.72 o
  -7  -8   4        0.00       -0.14      0.76 o
  -6  -8   4       24.64       25.72      1.99 o
  -5  -8   4        7.55        8.74      0.85 o
  -4  -8   4        5.97        7.17      0.74 o
  -3  -8   4       38.76       35.25      1.27 o
  -2  -8   4       33.30       34.72      1.27 o
  -1  -8   4       51.45       51.29      1.58 o
   0  -8   4        5.69        5.84      0.80 o
   1  -8   4        1.77        1.39      0.64 o
   2  -8   4        0.07        1.11      0.67 o
  -8  -7   4        5.02        5.99      0.93 o
  -7  -7   4        4.26        5.89      0.86 o
  -6  -7   4       40.08       38.04      1.73 o
  -5  -7   4        0.20        0.47      0.42 o
  -4  -7   4      104.73      103.74      3.59 o
  -3  -7   4       18.36       18.66      0.87 o
  -2  -7   4       39.52       37.77      1.23 o
  -1  -7   4      207.14      212.64      3.78 o
   0  -7   4      126.08      128.02      3.35 o
   1  -7   4        6.11        5.78      0.78 o
   2  -7   4        9.70       11.13      1.04 o
   3  -7   4        5.19        4.11      1.00 o
   4  -7   4       15.69       21.80      1.58 o
  -9  -6   4        0.03        1.34      0.80 o
  -8  -6   4        2.20        2.01      0.73 o
  -7  -6   4        1.75        1.92      0.82 o
  -6  -6   4       13.18       15.10      1.69 o
  -5  -6   4        2.31        4.16      0.52 o
  -4  -6   4      126.77      130.21      2.63 o
  -3  -6   4        0.17       -0.09      0.24 o
  -2  -6   4      188.51      171.60      3.08 o
  -1  -6   4      207.60      196.18      3.41 o
   0  -6   4      185.54      168.98      3.06 o
   1  -6   4      478.34      482.72      7.20 o
   2  -6   4        1.39        1.28      0.43 o
   3  -6   4       14.43       11.99      1.12 o
   4  -6   4        0.17        0.13      0.65 o
   5  -6   4       41.79       47.74      3.39 o
  -9  -5   4        7.88        6.72      1.03 o
  -8  -5   4        2.12        2.09      0.65 o
  -7  -5   4       32.66       37.73      1.78 o
  -6  -5   4       22.83       30.00      1.47 o
  -5  -5   4        8.17        6.38      0.53 o
  -4  -5   4       14.73       12.67      0.58 o
  -3  -5   4       32.33       42.42      1.05 o
  -2  -5   4      311.64      328.26      4.34 o
  -1  -5   4        9.24       12.34      0.51 o
   0  -5   4      147.74      137.84      3.06 o
   1  -5   4      313.10      296.09      4.64 o
   2  -5   4      437.67      424.97      6.41 o
   3  -5   4      252.71      250.30      4.24 o
   4  -5   4        0.23       -0.51      0.56 o
   5  -5   4        6.73        8.04      0.96 o
   6  -5   4        6.70        9.46      1.95 o
  -9  -4   4        2.16        2.74      1.91 o
  -8  -4   4        2.01        1.55      0.62 o
  -7  -4   4       16.56       12.86      1.03 o
  -6  -4   4       13.80       14.68      1.33 o
  -5  -4   4        2.83        3.38      0.50 o
  -4  -4   4       53.32       70.79      1.39 o
  -3  -4   4        5.02        2.58      0.31 o
  -2  -4   4      218.05      230.94      8.83 o
  -1  -4   4       48.38       35.66      0.82 o
   0  -4   4      474.70      509.37      6.19 o
   1  -4   4       64.96       58.15      1.08 o
   2  -4   4       20.12       21.29      0.86 o
   3  -4   4      392.30      376.17      5.73 o
   4  -4   4       15.84       13.37      0.76 o
   5  -4   4       22.95       23.76      1.40 o
   6  -4   4        0.78       -0.23      1.01 o
   7  -4   4       28.04       33.25      3.13 o
  -9  -3   4       36.18       36.92      1.96 o
  -8  -3   4        7.20        6.35      0.90 o
  -7  -3   4        6.48        6.00      0.72 o
  -6  -3   4        7.71        3.35      0.47 o
  -5  -3   4      195.73      197.41      3.52 o
  -4  -3   4        9.53       22.15      0.66 o
  -3  -3   4       69.77       49.18      1.01 o
  -2  -3   4        6.77        5.88      0.40 o
  -1  -3   4       99.32      106.18      7.92 o
   0  -3   4      569.51      639.76      7.54 o
   1  -3   4       86.71       89.43      1.40 o
   2  -3   4      352.90      365.10      4.58 o
   3  -3   4      287.45      258.67      4.15 o
   4  -3   4      124.69      125.19      2.43 o
   5  -3   4       84.50       75.04      2.01 o
   6  -3   4        1.32        0.97      0.45 o
   7  -3   4        5.01        6.12      1.48 o
  -9  -2   4       41.41       45.58      2.58 o
  -8  -2   4        3.60        5.12      0.89 o
  -7  -2   4       26.34       29.14      2.23 o
  -6  -2   4       10.27       13.89      0.88 o
  -5  -2   4      114.02      115.15      2.40 o
  -4  -2   4      144.60      151.31      2.76 o
  -3  -2   4      179.11      177.45      2.46 o
  -2  -2   4      328.44      395.02      6.64 o
  -1  -2   4       59.66       68.20      1.09 o
   0  -2   4      118.88      115.97      3.03 o
   1  -2   4     1100.05     1278.34     16.68 o
   2  -2   4      790.42      846.29      9.81 o
   3  -2   4       29.20       30.25      0.73 o
   4  -2   4       19.49       22.11      0.68 o
   5  -2   4      345.86      346.38      5.38 o
   6  -2   4        0.59        0.67      0.38 o
   7  -2   4        7.07        6.05      0.73 o
  -9  -1   4        0.01        0.49      0.72 o
  -8  -1   4       13.70       12.52      1.36 o
  -7  -1   4      156.48      160.95      3.42 o
  -6  -1   4        0.04       -0.29      0.37 o
  -5  -1   4        0.56        0.62      0.32 o
  -4  -1   4      212.25      179.37      3.12 o
  -3  -1   4       56.12       68.63      1.47 o
  -2  -1   4       62.86       71.62      1.13 o
  -1  -1   4       40.52       39.07      0.65 o
   0  -1   4      715.58      711.28      8.39 o
   1  -1   4      232.35      263.57      3.21 o
   2  -1   4       14.18        6.67      0.28 o
   3  -1   4      356.50      342.20      4.28 o
   4  -1   4      469.26      498.32      6.16 o
   5  -1   4        5.28        5.99      0.42 o
   6  -1   4        4.52        5.64      0.48 o
   7  -1   4       34.68       32.34      1.43 o
   8  -1   4        0.22       -0.19      0.56 o
  -8   0   4        0.09        0.58      0.77 o
  -7   0   4       25.33       20.39      1.11 o
  -6   0   4       33.09       31.16      1.22 o
  -5   0   4      164.16      173.20      3.28 o
  -4   0   4      204.18      185.37      3.25 o
  -3   0   4      637.70      680.86      9.47 o
  -2   0   4     1244.04     1347.75     17.78 o
  -1   0   4        1.61        2.61      0.23 o
   0   0   4       21.24       25.55      0.48 o
   1   0   4      267.03      296.48      6.63 o
   2   0   4       60.35       56.80      0.91 o
   3   0   4       98.27       90.76      1.41 o
   4   0   4        1.76        0.26      0.24 o
   5   0   4      177.30      188.43      2.77 o
   6   0   4       16.67       15.01      0.64 o
   7   0   4       29.90       31.87      1.14 o
   8   0   4        2.99        3.06      0.61 o
   9   0   4        5.94        5.87      0.80 o
  -8   1   4        0.25        0.18      1.21 o
  -7   1   4        7.87        7.14      0.75 o
  -6   1   4       29.20       31.09      1.26 o
  -5   1   4      184.85      183.06      3.04 o
  -4   1   4       45.66       41.66      1.24 o
  -3   1   4       55.13       54.09      1.31 o
  -2   1   4        5.59        6.70      0.36 o
  -1   1   4      238.94      267.04      3.31 o
   0   1   4        0.24        3.33      0.30 o
   1   1   4      527.17      530.36      6.98 o
   2   1   4      487.34      550.57      6.43 o
   3   1   4      289.59      270.01      3.41 o
   4   1   4       32.80       37.55      0.92 o
   5   1   4        2.39        2.57      0.28 o
   6   1   4       37.57       37.03      1.14 o
   7   1   4        8.34        6.86      0.62 o
   8   1   4        2.06        2.44      0.56 o
   9   1   4        3.41        3.53      0.74 o
  -7   2   4        0.84        1.44      1.00 o
  -6   2   4       14.89       14.33      1.26 o
  -5   2   4        0.02       -0.28      0.39 o
  -4   2   4       57.45       55.44      2.60 o
  -3   2   4      283.82      267.63      4.28 o
  -2   2   4        5.15        7.94      0.36 o
  -1   2   4      137.66      135.01      1.91 o
   0   2   4      181.54      187.90      2.44 o
   1   2   4     1355.90     1350.14     21.80 o
   2   2   4       36.37       41.71      0.91 o
   3   2   4      192.17      218.59      2.84 o
   4   2   4        7.54        2.50      0.27 o
   5   2   4       75.29       54.99      1.35 o
   6   2   4       10.78        9.75      0.60 o
   7   2   4        0.41       -0.04      0.32 o
   8   2   4       19.05       19.75      1.21 o
   9   2   4        7.32        5.63      0.78 o
  -7   3   4        0.43        0.33      0.55 o
  -6   3   4        2.41        2.39      0.54 o
  -5   3   4       13.90       11.06      0.95 o
  -4   3   4        6.23        7.21      0.74 o
  -3   3   4      112.51      101.76      2.15 o
  -2   3   4       74.73       68.40      1.27 o
  -1   3   4       12.85       10.44      0.41 o
   0   3   4      288.58      299.04      3.77 o
   1   3   4        1.02        0.90      0.26 o
   2   3   4        5.46       12.46      0.42 o
   3   3   4      266.18      308.65      3.91 o
   4   3   4      450.81      500.73      7.07 o
   5   3   4       16.57        9.71      0.56 o
   6   3   4        6.69        4.46      0.47 o
   7   3   4       15.96       18.20      0.88 o
   8   3   4       23.58       23.25      1.06 o
   9   3   4        0.10       -0.33      0.43 o
  10   3   4        3.50        2.53      0.70 o
  -6   4   4        4.52        7.24      2.46 o
  -5   4   4        4.41        3.82      0.63 o
  -4   4   4        6.17        5.63      0.68 o
  -3   4   4       56.11       43.17      1.67 o
  -2   4   4      213.41      223.79      3.71 o
  -1   4   4      133.10      122.42      1.92 o
   0   4   4      370.34      362.90      4.59 o
   1   4   4       64.91       57.30      1.20 o
   2   4   4      113.80      104.51      1.65 o
   3   4   4       42.14       41.81      0.87 o
   4   4   4        9.51        4.33      0.43 o
   5   4   4       19.84       15.29      0.73 o
   6   4   4       61.03       51.67      1.47 o
   7   4   4        5.94        5.61      0.57 o
   8   4   4        0.59        0.55      0.55 o
   9   4   4        0.89       -0.49      0.49 o
  10   4   4        0.01        0.98      0.62 o
  -5   5   4        1.31        1.88      1.18 o
  -4   5   4        0.67        4.76      1.30 o
  -3   5   4        0.29        0.03      0.50 o
  -2   5   4       11.33       10.12      0.64 o
  -1   5   4        3.89        4.36      0.65 o
   0   5   4        0.12        0.01      0.29 o
   1   5   4       74.30       82.70      1.45 o
   2   5   4        4.81        7.50      0.38 o
   3   5   4        1.51        1.97      0.36 o
   4   5   4       27.96       39.88      1.16 o
   5   5   4        2.65        3.60      0.45 o
   6   5   4        9.85       10.22      0.68 o
   7   5   4        3.65        4.78      0.56 o
   8   5   4        4.65        6.09      1.00 o
   9   5   4        1.77        3.30      0.70 o
  10   5   4        1.32        2.10      0.70 o
  -5   6   4        2.87        0.52      1.33 o
  -4   6   4        9.82        8.36      1.80 o
  -3   6   4       18.62       20.65      1.27 o
  -2   6   4       11.14        9.76      0.86 o
  -1   6   4        0.13       -0.15      0.53 o
   0   6   4       13.66       15.29      0.77 o
   1   6   4        2.17        1.22      0.35 o
   2   6   4        6.79       11.08      1.09 o
   3   6   4       66.74       63.45      1.51 o
   4   6   4       31.80       34.99      1.12 o
   5   6   4       10.57       10.98      0.70 o
   6   6   4        0.81        0.94      0.44 o
   7   6   4        2.63        4.80      0.64 o
   8   6   4        1.47        1.96      0.49 o
   9   6   4        0.05        0.48      0.85 o
  -4   7   4        0.38        1.17      0.98 o
  -3   7   4        0.21        0.00      0.49 o
  -2   7   4       24.06       26.95      1.47 o
  -1   7   4        9.52        8.19      0.67 o
   0   7   4       26.84       24.79      1.05 o
   1   7   4        1.68        1.58      0.42 o
   2   7   4      174.69      167.57      3.21 o
   3   7   4      154.54      155.01      3.66 o
   4   7   4      121.50      120.42      3.14 o
   5   7   4       32.66       31.10      1.18 o
   6   7   4       13.88       17.02      0.97 o
   7   7   4       10.09        8.58      0.76 o
   8   7   4        1.81        1.23      0.53 o
   9   7   4        0.85        2.09      0.56 o
  -2   8   4        2.70        3.12      0.75 o
  -1   8   4       18.03       17.44      0.96 o
   0   8   4       24.78       24.63      1.12 o
   1   8   4        3.73        3.37      0.48 o
   2   8   4        0.64        1.12      0.48 o
   3   8   4        0.41       -0.17      0.39 o
   4   8   4       94.95       83.80      2.59 o
   5   8   4        1.03        0.28      0.53 o
   6   8   4        1.41        0.82      0.51 o
   7   8   4        6.69        8.45      0.78 o
   8   8   4        2.59        1.79      0.59 o
   9   8   4        0.14        0.89      0.62 o
  -1   9   4       15.45       15.27      1.60 o
   0   9   4        3.91        6.19      0.68 o
   1   9   4        0.65        0.34      0.56 o
   2   9   4        4.00        4.11      0.78 o
   3   9   4        4.19        3.33      0.63 o
   4   9   4       17.32       14.42      1.09 o
   5   9   4       26.60       25.08      2.79 o
   6   9   4        4.97        4.49      1.18 o
   7   9   4        0.60        0.97      0.59 o
   8   9   4        9.70        9.60      1.03 o
   1  10   4        0.01        0.87      1.42 o
   2  10   4        4.41        6.24      0.80 o
   3  10   4        5.24        8.11      0.91 o
   4  10   4        0.00       -0.46      0.46 o
   5  10   4        7.81        7.36      0.95 o
   6  10   4        5.57        3.74      0.78 o
   7  10   4        0.29        0.26      0.75 o
  -6  -9   5        0.21        0.60      0.73 o
  -5  -9   5        2.94        3.52      1.12 o
  -4  -9   5        0.64        1.90      0.97 o
  -3  -9   5       54.06       56.03      2.32 o
  -2  -9   5       19.73       21.78      1.47 o
  -1  -9   5        5.63        7.75      0.94 o
   0  -9   5       23.90       27.17      1.67 o
  -7  -8   5        0.99        0.59      0.85 o
  -6  -8   5        0.94        1.60      0.83 o
  -5  -8   5        0.02        0.32      0.50 o
  -4  -8   5        0.04       -0.44      0.44 o
  -3  -8   5        9.19       11.24      0.99 o
  -2  -8   5       10.53       10.31      1.00 o
  -1  -8   5       79.57       84.60      2.85 o
   0  -8   5        1.15        1.00      0.94 o
   1  -8   5        0.09        0.81      0.58 o
   2  -8   5       10.94       12.81      1.30 o
  -8  -7   5        9.52       11.64      1.17 o
  -7  -7   5        0.04        0.62      0.60 o
  -6  -7   5        7.87        8.22      0.91 o
  -5  -7   5        5.84        4.36      0.55 o
  -4  -7   5       45.98       47.01      2.04 o
  -3  -7   5        1.48        1.02      0.38 o
  -2  -7   5       12.24       15.86      0.80 o
  -1  -7   5       64.36       63.72      2.28 o
   0  -7   5       51.97       46.02      1.92 o
   1  -7   5        3.59        4.23      1.25 o
   2  -7   5        1.63        1.33      0.62 o
   3  -7   5        2.17        2.64      0.76 o
  -8  -6   5        1.04        1.21      0.74 o
  -7  -6   5        8.62        9.48      1.52 o
  -6  -6   5        3.42        4.61      0.72 o
  -5  -6   5        3.89        4.61      0.85 o
  -4  -6   5      131.40      140.54      2.45 o
  -3  -6   5        0.30        0.09      0.33 o
  -2  -6   5       95.92       99.31      2.11 o
  -1  -6   5       73.77       75.08      1.74 o
   0  -6   5       26.55       26.19      1.35 o
   1  -6   5       20.37       20.32      1.22 o
   2  -6   5        3.82        3.43      0.66 o
   3  -6   5        1.00        1.35      0.65 o
   4  -6   5        6.41        7.02      0.96 o
   5  -6   5        0.01        0.29      0.81 o
  -8  -5   5       13.13       13.59      1.21 o
  -7  -5   5        2.01        2.24      0.65 o
  -6  -5   5        2.41        2.67      0.59 o
  -5  -5   5        1.58        1.08      0.38 o
  -4  -5   5       89.93       92.32      1.82 o
  -3  -5   5       14.97       23.10      0.77 o
  -2  -5   5       23.67       29.06      0.82 o
  -1  -5   5       10.56       10.93      0.48 o
   0  -5   5      346.43      350.31      5.30 o
   1  -5   5     1050.20     1044.58     14.20 o
   2  -5   5      119.06      112.22      3.13 o
   3  -5   5        0.16       -0.14      0.52 o
   4  -5   5        8.77        9.46      0.96 o
   5  -5   5        4.48        5.83      1.65 o
   6  -5   5       14.04       17.17      2.45 o
  -9  -4   5        0.09        0.58      0.73 o
  -8  -4   5        0.90        0.65      0.92 o
  -7  -4   5        0.11        0.20      0.52 o
  -6  -4   5        5.02        5.61      0.69 o
  -5  -4   5        0.50        0.19      0.30 o
  -4  -4   5       10.58       12.14      0.54 o
  -3  -4   5       57.00       55.04      1.40 o
  -2  -4   5     1011.06     1059.34     12.42 o
  -1  -4   5        0.27        0.17      0.32 o
   0  -4   5        4.79        3.79      0.31 o
   1  -4   5        1.43        0.58      0.22 o
   2  -4   5       45.10       45.83      1.21 o
   3  -4   5      602.14      598.09     11.12 o
   4  -4   5        6.55        5.98      0.79 o
   5  -4   5        1.64        0.41      0.56 o
   6  -4   5       16.90       19.33      1.38 o
  -9  -3   5       17.41       18.10      1.43 o
  -8  -3   5        0.26        0.45      0.57 o
  -7  -3   5       10.57       10.30      0.94 o
  -6  -3   5        6.07        6.70      0.62 o
  -5  -3   5       12.23       12.82      0.91 o
  -4  -3   5       20.62       28.76      1.71 o
  -3  -3   5      189.56      157.26      2.34 o
  -2  -3   5      209.82      225.57      3.07 o
  -1  -3   5        1.02        0.60      0.22 o
   0  -3   5      458.73      528.92      7.28 o
   1  -3   5       46.01       49.44      0.93 o
   2  -3   5      102.07       86.82      1.44 o
   3  -3   5      336.03      337.10      4.40 o
   4  -3   5        1.50        0.64      0.56 o
   5  -3   5       93.76       93.11      2.81 o
   6  -3   5        1.62        0.60      0.60 o
   7  -3   5        2.84        3.23      1.27 o
  -8  -2   5        1.39        2.04      1.23 o
  -7  -2   5        0.69        0.37      0.45 o
  -6  -2   5       45.86       53.37      1.64 o
  -5  -2   5        2.67        4.69      0.50 o
  -4  -2   5        1.15        1.54      0.32 o
  -3  -2   5       67.46       49.84      0.98 o
  -2  -2   5       91.47       97.24      1.51 o
  -1  -2   5      233.00      247.94      3.17 o
   0  -2   5     3633.42     3881.75     43.37 o
   1  -2   5       46.83       88.19      1.33 o
   2  -2   5        0.31       -0.10      0.18 o
   3  -2   5      247.59      263.48      4.01 o
   4  -2   5       41.15       42.94      1.16 o
   5  -2   5      331.91      335.28      5.24 o
   6  -2   5        3.26        2.44      0.68 o
   7  -2   5       10.68       10.38      1.66 o
  -8  -1   5        3.95        5.80      0.83 o
  -7  -1   5      145.85      146.08      3.25 o
  -6  -1   5        0.81        0.85      0.42 o
  -5  -1   5        3.27        3.55      0.48 o
  -4  -1   5       72.92       68.98      1.64 o
  -3  -1   5      300.21      355.08      5.32 o
  -2  -1   5        0.37        1.36      0.27 o
  -1  -1   5       18.67       15.90      0.43 o
   0  -1   5        3.89        0.94      0.13 o
   1  -1   5      170.96      140.27      2.33 o
   2  -1   5     2131.94     2457.91     27.64 o
   3  -1   5      109.82      133.93      1.96 o
   4  -1   5       13.65       13.59      0.52 o
   5  -1   5      347.13      336.87      4.51 o
   6  -1   5       12.58       15.34      0.71 o
   7  -1   5       43.82       43.70      1.79 o
  -8   0   5        0.00        0.95      0.61 o
  -7   0   5       76.17       72.46      2.14 o
  -6   0   5        2.24        2.13      0.50 o
  -5   0   5        6.30        6.95      0.61 o
  -4   0   5       90.41      106.02      2.21 o
  -3   0   5        1.36        0.97      0.28 o
  -2   0   5      892.40     1025.43     11.80 o
  -1   0   5      165.48      201.42      2.59 o
   0   0   5      127.59      127.70      1.71 o
   1   0   5       12.94       12.73      0.49 o
   2   0   5      283.73      307.95      4.30 o
   3   0   5      188.40      187.66      2.53 o
   4   0   5       51.46       47.99      1.00 o
   5   0   5        7.08        9.34      0.50 o
   6   0   5        2.44        1.69      0.50 o
   7   0   5      296.91      301.47      4.94 o
   8   0   5        1.25        1.36      1.06 o
   9   0   5        7.30        8.60      1.57 o
  -8   1   5        0.33        0.17      0.64 o
  -7   1   5       14.90       16.42      1.03 o
  -6   1   5       17.79       18.88      1.00 o
  -5   1   5      331.57      337.84      5.59 o
  -4   1   5        0.80        0.34      0.30 o
  -3   1   5       29.57       25.86      0.89 o
  -2   1   5      121.67      104.08      1.57 o
  -1   1   5      463.92      582.51      6.86 o
   0   1   5      584.05      581.65      6.79 o
   1   1   5       73.07       64.56      1.01 o
   2   1   5      482.65      493.99      5.86 o
   3   1   5       48.90       45.21      0.86 o
   4   1   5        7.63       14.02      0.49 o
   5   1   5        6.65        6.46      0.38 o
   6   1   5       94.22       86.97      1.91 o
   7   1   5       12.86       10.22      0.69 o
   8   1   5       19.77       19.97      3.32 o
   9   1   5       30.76       29.48      2.50 o
  -7   2   5        1.15        1.06      0.58 o
  -6   2   5        2.02        3.34      0.64 o
  -5   2   5       98.78      101.10      2.43 o
  -4   2   5       73.10       72.99      1.83 o
  -3   2   5       16.82       17.18      0.86 o
  -2   2   5      208.01      190.76      2.74 o
  -1   2   5       21.62       20.56      0.62 o
   0   2   5        3.45        1.70      0.21 o
   1   2   5       25.18       29.17      2.47 o
   2   2   5        1.47        3.64      0.78 o
   3   2   5       70.78       77.45      1.27 o
   4   2   5      462.74      499.72      6.09 o
   5   2   5        0.48        0.25      0.25 o
   6   2   5       46.16       52.89      1.43 o
   7   2   5       12.15       10.26      0.68 o
   8   2   5        4.62        5.25      0.58 o
   9   2   5        6.40        7.31      1.69 o
  -7   3   5        2.90        3.30      0.78 o
  -6   3   5        0.66        0.76      0.56 o
  -5   3   5        8.84        9.45      2.36 o
  -4   3   5        0.13        0.53      0.58 o
  -3   3   5      364.94      372.84      6.04 o
  -2   3   5       88.69       86.19      1.51 o
  -1   3   5        3.15        4.30      0.31 o
   0   3   5       49.40       46.77      0.93 o
   1   3   5      456.31      478.18      6.55 o
   2   3   5      316.41      298.31      3.78 o
   3   3   5        1.80        9.75      0.39 o
   4   3   5      180.59      177.39      2.99 o
   5   3   5       18.17       31.64      1.01 o
   6   3   5       53.50       57.79      1.53 o
   7   3   5        0.15        0.50      0.32 o
   8   3   5        0.94        1.30      0.41 o
   9   3   5        0.57        0.90      0.52 o
  -6   4   5       11.61       13.56      1.64 o
  -5   4   5       10.21       10.20      1.75 o
  -4   4   5        0.53        0.60      0.47 o
  -3   4   5       52.97       50.18      1.86 o
  -2   4   5       36.63       31.85      1.35 o
  -1   4   5      227.98      234.62      3.27 o
   0   4   5       31.84       29.20      0.75 o
   1   4   5        4.79        2.40      0.24 o
   2   4   5       15.24        8.80      0.40 o
   3   4   5      294.21      239.79      3.23 o
   4   4   5      125.63      141.94      2.82 o
   5   4   5       12.83       12.25      0.67 o
   6   4   5       58.24       63.11      2.71 o
   7   4   5        2.28        1.62      0.51 o
   8   4   5        2.62        1.71      0.51 o
   9   4   5        0.22        0.08      0.61 o
  10   4   5        0.42        0.47      0.84 o
  -5   5   5        0.00        0.72      0.48 o
  -4   5   5        0.98        1.48      0.56 o
  -3   5   5        1.67        1.32      0.59 o
  -2   5   5        2.39        2.74      0.59 o
  -1   5   5       35.43       31.33      1.07 o
   0   5   5       63.58       56.13      1.45 o
   1   5   5       31.80       32.80      0.83 o
   2   5   5       24.47       19.18      0.61 o
   3   5   5       39.01       44.75      1.18 o
   4   5   5       23.29       12.43      0.65 o
   5   5   5        0.14        0.75      0.31 o
   6   5   5        0.14        0.49      0.35 o
   7   5   5        7.44       10.40      1.13 o
   8   5   5        0.01       -0.25      0.39 o
   9   5   5        2.24        2.61      0.68 o
  10   5   5        5.88        5.12      1.01 o
  -4   6   5        9.03       12.08      1.07 o
  -3   6   5        0.01       -0.42      0.42 o
  -2   6   5        8.60        7.52      0.82 o
  -1   6   5       10.44        7.65      0.62 o
   0   6   5      104.65       95.20      2.15 o
   1   6   5       67.13       68.97      1.72 o
   2   6   5        3.67        1.90      0.39 o
   3   6   5        2.39        2.77      0.36 o
   4   6   5       36.19       42.38      1.27 o
   5   6   5      157.12      155.28      3.01 o
   6   6   5        5.65        7.38      0.65 o
   7   6   5        7.29        9.41      0.74 o
   8   6   5       16.67       17.16      1.01 o
   9   6   5        5.59        5.16      0.67 o
  -3   7   5        2.01        1.53      0.72 o
  -2   7   5        3.25        4.10      0.71 o
  -1   7   5        2.20        3.87      0.69 o
   0   7   5       22.18       18.85      0.94 o
   1   7   5        0.28       -0.30      0.41 o
   2   7   5      124.60      108.40      2.41 o
   3   7   5       10.61       11.09      0.89 o
   4   7   5       48.50       51.83      1.90 o
   5   7   5        1.72        1.83      0.46 o
   6   7   5       36.09       30.83      1.23 o
   7   7   5        0.03        0.37      0.48 o
   8   7   5       13.66       14.21      0.96 o
   9   7   5        1.16        1.43      0.64 o
  -2   8   5        3.28        4.17      0.74 o
  -1   8   5        0.29        0.64      1.31 o
   0   8   5       22.01       22.04      1.10 o
   1   8   5        4.72        6.86      0.65 o
   2   8   5        1.40        1.78      0.55 o
   3   8   5       21.90       24.60      1.34 o
   4   8   5        0.95        1.05      0.73 o
   5   8   5        0.16        0.14      0.46 o
   6   8   5        0.56        0.39      0.68 o
   7   8   5       39.64       44.10      1.61 o
   8   8   5        0.81        0.57      0.49 o
   9   8   5        0.45       -0.13      0.53 o
  -1   9   5        0.26        0.53      0.52 o
   0   9   5        5.28        5.05      1.07 o
   1   9   5        2.69        2.09      0.58 o
   2   9   5        8.61        6.46      0.82 o
   3   9   5       13.91       14.76      2.32 o
   4   9   5        1.69        1.88      1.62 o
   5   9   5        1.87        1.32      0.60 o
   6   9   5        2.80        4.88      1.65 o
   7   9   5        2.37        2.90      1.68 o
   8   9   5        0.00        0.48      0.60 o
   2  10   5        7.41        7.27      0.87 o
   3  10   5       10.89       11.97      1.13 o
   4  10   5        5.47        6.25      0.86 o
   5  10   5        1.09        1.55      0.66 o
   6  10   5        1.78        1.50      0.60 o
  -5  -9   6        2.97        2.46      1.10 o
  -4  -9   6        0.92        0.19      0.83 o
  -3  -9   6        0.18        1.25      1.01 o
  -2  -9   6        1.95        3.27      0.73 o
  -1  -9   6        7.42        9.64      1.04 o
   0  -9   6        1.40        0.31      1.07 o
  -7  -8   6        0.08       -0.72      0.80 o
  -6  -8   6        3.41        5.24      1.02 o
  -5  -8   6       12.57       12.39      1.48 o
  -4  -8   6        3.06        3.27      0.98 o
  -3  -8   6        2.82        4.44      0.88 o
  -2  -8   6        2.49        3.38      0.70 o
  -1  -8   6        4.61        4.74      0.88 o
   0  -8   6       13.75       16.50      1.55 o
   1  -8   6        7.68        8.20      0.99 o
   2  -8   6        1.21        0.99      0.73 o
  -7  -7   6        0.91        0.46      0.88 o
  -6  -7   6       13.74       14.82      1.16 o
  -5  -7   6       16.00       20.11      1.60 o
  -4  -7   6        1.22        0.73      0.59 o
  -3  -7   6        0.04        0.18      0.39 o
  -2  -7   6       20.51       20.42      1.24 o
  -1  -7   6       39.06       33.61      1.61 o
   0  -7   6       23.54       23.81      2.89 o
   1  -7   6        1.72        0.72      0.55 o
   2  -7   6       11.25       13.85      1.41 o
   3  -7   6        1.46        0.97      0.75 o
  -8  -6   6        5.08        5.81      0.95 o
  -7  -6   6        1.32        2.61      0.70 o
  -6  -6   6        3.28        3.25      0.70 o
  -5  -6   6        1.48        1.42      0.46 o
  -4  -6   6        4.47        6.49      0.50 o
  -3  -6   6       11.20       11.72      0.72 o
  -2  -6   6       31.90       29.65      1.37 o
  -1  -6   6       28.11       26.70      1.87 o
   0  -6   6        6.41        7.09      0.75 o
   1  -6   6       54.99       51.16      2.00 o
   2  -6   6        0.31        0.30      0.53 o
   3  -6   6        0.64        1.03      0.63 o
   4  -6   6        1.03        1.32      1.05 o
  -8  -5   6        0.02       -0.51      0.92 o
  -7  -5   6        1.09        0.92      0.59 o
  -6  -5   6        4.44        3.43      0.67 o
  -5  -5   6        1.24        2.49      0.44 o
  -4  -5   6       31.66       30.47      1.12 o
  -3  -5   6      103.63      112.23      2.67 o
  -2  -5   6       69.22       60.66      2.68 o
  -1  -5   6      136.75      124.12      2.49 o
   0  -5   6      163.04      146.13      3.59 o
   1  -5   6       55.48       51.52      1.91 o
   2  -5   6        3.55        1.88      0.77 o
   3  -5   6        6.25        4.65      0.75 o
   4  -5   6        1.97        1.41      1.05 o
   5  -5   6        0.72       -0.04      1.80 o
  -8  -4   6        1.15        0.81      1.30 o
  -7  -4   6        0.11       -0.52      0.72 o
  -6  -4   6        3.44        2.93      0.73 o
  -5  -4   6       58.37       57.76      1.64 o
  -4  -4   6       35.50       34.83      1.17 o
  -3  -4   6       17.76       19.37      0.85 o
  -2  -4   6       34.73       37.34      0.93 o
  -1  -4   6      204.46      202.17      3.24 o
   0  -4   6       15.00       14.44      0.65 o
   1  -4   6       38.51       45.45      2.13 o
   2  -4   6       23.64       17.67      1.12 o
   3  -4   6      174.85      164.38      4.52 o
   4  -4   6       24.22       21.57      1.41 o
   5  -4   6        0.00       -0.09      0.80 o
   6  -4   6        0.01       -0.18      1.42 o
  -8  -3   6        0.83        1.50      0.64 o
  -7  -3   6        3.21        3.42      0.64 o
  -6  -3   6        1.67        1.77      0.42 o
  -5  -3   6       12.61       10.12      0.67 o
  -4  -3   6       31.56       31.77      1.87 o
  -3  -3   6      103.00      118.95      2.29 o
  -2  -3   6        3.61        6.19      0.37 o
  -1  -3   6       97.14       85.29      1.42 o
   0  -3   6      187.70      201.74      2.73 o
   1  -3   6        9.49       18.39      0.93 o
   2  -3   6       81.23       85.01      1.81 o
   3  -3   6      252.36      260.36      4.34 o
   4  -3   6       53.69       51.14      2.78 o
   5  -3   6       10.03        9.07      0.94 o
   6  -3   6       19.40       24.46      1.80 o
   7  -3   6        2.60        3.58      1.48 o
  -8  -2   6        1.65        2.17      1.10 o
  -7  -2   6        1.11        1.47      0.50 o
  -6  -2   6        0.16        0.13      0.39 o
  -5  -2   6        1.45        1.26      0.39 o
  -4  -2   6        3.97        6.01      0.49 o
  -3  -2   6        1.34        0.51      0.19 o
  -2  -2   6      233.77      224.94      3.02 o
  -1  -2   6        0.38        0.80      0.33 o
   0  -2   6        5.63        5.07      0.23 o
   1  -2   6       38.45       37.56      0.70 o
   2  -2   6        0.06        0.72      0.17 o
   3  -2   6        3.33        2.61      0.44 o
   4  -2   6        2.46        1.89      0.44 o
   5  -2   6      251.21      260.59      5.61 o
   6  -2   6        2.79        2.11      0.74 o
   7  -2   6        4.11        2.97      1.04 o
  -8  -1   6        0.54        1.17      0.68 o
  -7  -1   6       33.92       31.57      1.38 o
  -6  -1   6       10.03        7.95      0.69 o
  -5  -1   6       19.31       18.87      0.92 o
  -4  -1   6        6.34        6.11      0.56 o
  -3  -1   6      144.14      157.24      2.79 o
  -2  -1   6      109.77      112.85      1.71 o
  -1  -1   6        5.45        4.05      0.24 o
   0  -1   6      735.43      893.03     12.32 o
   1  -1   6      687.60      640.19      9.00 o
   2  -1   6        0.01        1.05      0.19 o
   3  -1   6      108.99      108.49      1.68 o
   4  -1   6        1.27        1.74      0.30 o
   5  -1   6      115.90      113.27      2.39 o
   6  -1   6        0.00        0.66      0.67 o
   7  -1   6       33.96       36.34      1.64 o
  -8   0   6        0.19        0.56      0.57 o
  -7   0   6       28.64       29.39      2.15 o
  -6   0   6        0.36        0.13      0.51 o
  -5   0   6        9.64        7.90      0.67 o
  -4   0   6      324.86      335.31      5.36 o
  -3   0   6       86.61       78.55      1.73 o
  -2   0   6       27.09       12.88      1.11 o
  -1   0   6      453.76      573.95      6.80 o
   0   0   6       49.78       60.13      0.98 o
   1   0   6       14.59       17.29      0.61 o
   2   0   6      287.18      355.19      4.34 o
   3   0   6      165.06      199.11      2.69 o
   4   0   6       51.37       49.85      1.03 o
   5   0   6       97.15       95.24      1.70 o
   6   0   6        4.60        5.64      0.63 o
   7   0   6      163.49      168.30      4.14 o
   8   0   6        0.21        2.31      1.09 o
   9   0   6        1.79        1.26      1.29 o
  -7   1   6       15.19       15.08      1.01 o
  -6   1   6        0.96        1.25      0.40 o
  -5   1   6      296.77      291.97      5.08 o
  -4   1   6       61.97       59.57      1.63 o
  -3   1   6      150.96      163.94      2.95 o
  -2   1   6      507.43      569.73      6.87 o
  -1   1   6      117.85      138.59      2.39 o
   0   1   6     1092.69     1160.08     13.24 o
   1   1   6      375.01      374.68      4.55 o
   2   1   6       59.50       67.05      1.10 o
   3   1   6      175.22      185.94      2.53 o
   4   1   6      148.68      177.07      2.87 o
   5   1   6      167.52      145.22      2.26 o
   6   1   6        0.42        1.06      0.38 o
   7   1   6      126.75      121.62      2.56 o
   8   1   6        0.48        0.72      0.63 o
   9   1   6       52.27       51.29      3.43 o
  -7   2   6        0.28        0.23      0.67 o
  -6   2   6        1.09        0.83      0.67 o
  -5   2   6       70.15       73.29      2.98 o
  -4   2   6       16.04       18.13      0.94 o
  -3   2   6      231.02      214.54      3.71 o
  -2   2   6        0.63        0.20      0.26 o
  -1   2   6       18.34       16.14      0.52 o
   0   2   6      505.68      646.86      9.09 o
   1   2   6       47.02       69.35      1.16 o
   2   2   6       66.43       78.59      1.28 o
   3   2   6      167.97      195.19      2.66 o
   4   2   6        0.83        0.97      0.22 o
   5   2   6        0.28        0.92      0.31 o
   6   2   6       82.38       79.25      1.85 o
   7   2   6       35.13       36.06      1.25 o
   8   2   6        1.05        1.04      0.45 o
   9   2   6       62.15       54.57      3.57 o
  -6   3   6        1.64        1.81      0.61 o
  -5   3   6        8.19       10.74      0.97 o
  -4   3   6        4.05        5.46      0.71 o
  -3   3   6      421.00      431.34      6.63 o
  -2   3   6        0.78        2.69      0.70 o
  -1   3   6        0.04        0.09      0.20 o
   0   3   6       44.88       37.99      0.85 o
   1   3   6      192.26      226.44      3.03 o
   2   3   6     1973.07     2213.01     29.61 o
   3   3   6       49.43       40.51      1.03 o
   4   3   6        0.26        1.35      0.36 o
   5   3   6        1.68        0.15      0.27 o
   6   3   6        4.85        7.56      0.95 o
   7   3   6        0.29        1.03      0.52 o
   8   3   6        4.98        5.10      0.58 o
   9   3   6        0.34        0.64      1.07 o
  -6   4   6        4.73        7.33      1.19 o
  -5   4   6        0.22       -0.26      0.53 o
  -4   4   6        0.32        1.14      0.53 o
  -3   4   6      121.43      128.05      4.85 o
  -2   4   6        1.72        3.06      0.59 o
  -1   4   6      173.40      158.19      2.43 o
   0   4   6        8.48        7.82      0.58 o
   1   4   6       11.53        9.95      0.44 o
   2   4   6       25.01       19.14      0.61 o
   3   4   6      106.42       99.00      1.65 o
   4   4   6      136.90      151.84      2.90 o
   5   4   6        0.38        0.70      0.39 o
   6   4   6       25.39       20.46      0.91 o
   7   4   6        1.03        0.36      0.34 o
   8   4   6        5.71        6.34      0.73 o
   9   4   6        0.52        1.41      0.49 o
  -5   5   6        4.02        3.40      0.82 o
  -4   5   6        0.03       -0.35      0.71 o
  -3   5   6        5.47        4.03      0.70 o
  -2   5   6       57.24       52.36      1.93 o
  -1   5   6      524.13      529.91      7.81 o
   0   5   6        2.41        3.00      0.42 o
   1   5   6       26.61       28.80      0.80 o
   2   5   6       35.56       33.46      0.87 o
   3   5   6        9.90       13.83      0.64 o
   4   5   6      296.63      324.32      5.04 o
   5   5   6        4.86        3.51      0.44 o
   6   5   6        5.73        4.96      0.52 o
   7   5   6       16.35       15.93      0.89 o
   8   5   6       18.79       14.32      1.10 o
   9   5   6        0.03       -0.43      0.43 o
  -4   6   6       28.69       33.29      2.40 o
  -3   6   6        0.76        0.80      0.51 o
  -2   6   6        0.31        1.06      0.77 o
  -1   6   6        9.19       11.99      0.94 o
   0   6   6       87.20       89.17      2.11 o
   1   6   6      124.58      129.75      2.65 o
   2   6   6      124.12      112.85      2.37 o
   3   6   6       22.90       24.46      0.89 o
   4   6   6       20.46       17.44      1.31 o
   5   6   6        0.63        0.27      0.34 o
   6   6   6       89.65       85.74      1.81 o
   7   6   6       11.71        8.63      0.71 o
   8   6   6        0.70        0.42      0.44 o
   9   6   6        1.78        2.12      1.06 o
  -3   7   6        0.01       -0.16      0.61 o
  -2   7   6        5.48        6.80      0.86 o
  -1   7   6        0.50        0.70      0.54 o
   0   7   6       41.87       37.37      1.81 o
   1   7   6      129.79      134.56      2.86 o
   2   7   6      146.38      139.84      3.44 o
   3   7   6       56.53       57.74      2.00 o
   4   7   6      236.75      239.12      5.12 o
   5   7   6       42.28       46.44      2.37 o
   6   7   6        9.58        9.69      0.72 o
   7   7   6        5.32        7.13      0.71 o
   8   7   6        0.83        0.69      0.45 o
   9   7   6        0.02        0.15      0.51 o
  -2   8   6       21.12       25.61      1.60 o
  -1   8   6        0.02       -0.03      1.28 o
   0   8   6       14.92       18.45      1.87 o
   1   8   6       10.06        9.18      1.03 o
   2   8   6       31.02       31.34      1.52 o
   3   8   6       16.04       19.29      2.05 o
   4   8   6       17.48       18.35      1.17 o
   5   8   6        5.13        5.48      0.73 o
   6   8   6        7.61        7.00      0.83 o
   7   8   6       11.24       10.30      1.25 o
   8   8   6        1.15        0.44      0.52 o
   0   9   6        0.50        1.03      1.34 o
   1   9   6        5.32        5.18      0.77 o
   2   9   6        0.95        1.22      0.56 o
   3   9   6       51.62       49.99      4.75 o
   4   9   6       14.91       15.28      1.18 o
   5   9   6        5.30        8.53      1.00 o
   6   9   6        0.66        0.49      0.76 o
   7   9   6        5.66        5.86      0.88 o
   8   9   6        0.82        1.63      0.67 o
   2  10   6        1.22        2.79      0.70 o
   3  10   6        4.33        5.19      0.82 o
   4  10   6       18.95       21.69      2.26 o
   5  10   6       19.04       18.89      1.36 o
   6  10   6        0.92        0.64      0.63 o
  -4  -9   7       15.38       19.54      1.92 o
  -3  -9   7        3.15        3.46      0.81 o
  -2  -9   7        0.13        0.83      0.60 o
  -4  -8   7        4.17        4.88      1.13 o
  -3  -8   7        0.91        1.26      0.60 o
  -2  -8   7        4.87        5.22      0.73 o
  -1  -8   7        3.56        4.58      0.72 o
   0  -8   7        7.54        9.38      0.98 o
   1  -8   7        1.56        2.06      1.07 o
  -7  -7   7        3.20        2.74      0.90 o
  -6  -7   7        1.16        0.80      1.12 o
  -5  -7   7        2.74        4.35      1.19 o
  -4  -7   7       17.49       20.81      1.24 o
  -3  -7   7        0.72        0.59      0.53 o
  -2  -7   7        5.29        5.44      0.80 o
  -1  -7   7        0.60        0.06      0.47 o
   0  -7   7        2.29        3.47      0.63 o
   1  -7   7        0.18       -0.12      0.49 o
   2  -7   7        0.01        0.11      0.60 o
   3  -7   7       23.33       27.61      2.10 o
  -7  -6   7        4.88        4.74      1.21 o
  -6  -6   7        6.79        5.85      0.87 o
  -5  -6   7        0.02       -0.25      0.41 o
  -4  -6   7       10.52        9.28      0.73 o
  -3  -6   7        2.72        2.45      0.43 o
  -2  -6   7        3.71        3.34      0.60 o
  -1  -6   7       25.85       23.04      1.26 o
   0  -6   7        2.47        3.76      0.62 o
   1  -6   7       22.90       22.68      2.02 o
   2  -6   7        3.73        5.05      0.78 o
   3  -6   7        0.04        0.79      0.61 o
   4  -6   7        8.55       10.57      1.15 o
  -8  -5   7        2.53        3.70      0.85 o
  -7  -5   7        0.97        1.08      0.63 o
  -6  -5   7       10.50        9.61      1.45 o
  -5  -5   7        0.16        0.09      0.40 o
  -4  -5   7        0.00        0.21      0.31 o
  -3  -5   7        0.50        0.30      0.34 o
  -2  -5   7       35.87       37.55      1.24 o
  -1  -5   7       27.65       28.40      1.04 o
   0  -5   7        0.22        0.45      0.76 o
   1  -5   7       82.86       81.89      2.54 o
   2  -5   7        0.01        0.17      0.52 o
   3  -5   7        0.11       -0.49      0.60 o
   4  -5   7        1.85        2.56      0.74 o
   5  -5   7        0.30        1.91      1.74 o
  -8  -4   7        3.10        4.04      0.78 o
  -7  -4   7        5.15        4.88      0.81 o
  -6  -4   7        3.30        3.05      0.51 o
  -5  -4   7       10.99       12.53      0.78 o
  -4  -4   7      117.22      106.92      4.76 o
  -3  -4   7       50.98       49.25      1.05 o
  -2  -4   7       67.98       57.51      1.50 o
  -1  -4   7        0.51        0.45      0.57 o
   0  -4   7        6.29        6.49      0.64 o
   1  -4   7       29.60       31.58      1.05 o
   2  -4   7        2.94        3.09      0.64 o
   3  -4   7        2.71        2.46      0.61 o
   4  -4   7        0.22        0.43      0.54 o
   5  -4   7        4.07        4.20      0.76 o
   6  -4   7        3.61        2.68      0.84 o
  -8  -3   7        0.00        0.90      1.01 o
  -7  -3   7        0.05       -0.27      0.43 o
  -6  -3   7        0.04       -0.40      0.40 o
  -5  -3   7       19.47       22.66      1.04 o
  -4  -3   7        6.24        7.63      0.58 o
  -3  -3   7        0.89        1.90      0.39 o
  -2  -3   7      110.54      101.52      1.71 o
  -1  -3   7      170.78      174.95      3.41 o
   0  -3   7      177.90      176.31      3.10 o
   1  -3   7       10.31        9.96      0.56 o
   2  -3   7        0.66        0.41      0.26 o
   3  -3   7       58.87       60.77      1.59 o
   4  -3   7        2.09        1.54      0.70 o
   5  -3   7        6.14        7.21      0.91 o
   6  -3   7        8.45        6.80      1.09 o
   7  -3   7        1.33        1.02      0.79 o
  -8  -2   7        5.41        6.19      0.93 o
  -7  -2   7        0.25       -0.22      0.59 o
  -6  -2   7        0.19        0.22      0.43 o
  -5  -2   7        3.34        4.17      0.57 o
  -4  -2   7       52.73       54.98      1.52 o
  -3  -2   7        8.68        9.71      1.13 o
  -2  -2   7      307.43      327.26      4.24 o
  -1  -2   7       12.00        5.26      0.31 o
   0  -2   7        1.65        4.26      0.39 o
   1  -2   7       81.33       95.14      1.92 o
   2  -2   7       42.77       43.78      1.42 o
   3  -2   7        5.67        5.08      0.47 o
   4  -2   7        1.60        1.19      0.42 o
   5  -2   7      137.13      140.99      2.91 o
   6  -2   7        1.27        1.55      1.13 o
   7  -2   7       10.52        8.65      1.41 o
  -8  -1   7        0.74        1.21      0.59 o
  -7  -1   7        2.52        2.62      0.50 o
  -6  -1   7        3.70        2.98      0.64 o
  -5  -1   7       36.51       29.90      1.18 o
  -4  -1   7        1.10        0.59      0.32 o
  -3  -1   7        0.14        0.15      0.48 o
  -2  -1   7       49.52       51.08      1.01 o
  -1  -1   7       41.97       44.77      0.89 o
   0  -1   7      103.11      120.23      2.22 o
   1  -1   7       72.26       74.84      1.59 o
   2  -1   7        0.08        0.98      0.27 o
   3  -1   7        0.05        0.18      0.25 o
   4  -1   7        1.56        0.46      0.37 o
   5  -1   7       67.26       64.81      1.72 o
   6  -1   7       17.32       20.18      1.19 o
   7  -1   7        6.59        5.29      0.80 o
  -7   0   7        1.48        2.04      0.74 o
  -6   0   7        4.01        3.77      0.58 o
  -5   0   7       20.81       16.13      0.89 o
  -4   0   7       20.37       20.89      0.93 o
  -3   0   7      232.91      230.87      3.87 o
  -2   0   7        1.35        4.77      0.37 o
  -1   0   7       22.68       11.91      0.43 o
   0   0   7      248.50      301.29      3.78 o
   1   0   7        0.14        2.25      0.31 o
   2   0   7      262.12      307.69      4.74 o
   3   0   7       11.13       20.52      0.77 o
   4   0   7       34.28       31.71      1.02 o
   5   0   7        3.09        3.41      0.46 o
   6   0   7        3.53        2.96      0.70 o
   7   0   7       92.31       96.56      2.91 o
   8   0   7        0.12        1.06      0.72 o
  -7   1   7        0.94        1.45      0.54 o
  -6   1   7        2.99        2.60      0.55 o
  -5   1   7       12.72       16.06      0.93 o
  -4   1   7       52.69       53.02      1.56 o
  -3   1   7       29.33       33.96      1.37 o
  -2   1   7       84.39       80.85      1.73 o
  -1   1   7      236.68      207.70      2.82 o
   0   1   7        0.15       -0.04      0.17 o
   1   1   7       93.79      108.65      1.61 o
   2   1   7       79.06       92.44      1.42 o
   3   1   7      318.02      312.72      3.98 o
   4   1   7       30.98       40.68      0.91 o
   5   1   7        0.03        0.63      0.39 o
   6   1   7        1.24        0.69      0.57 o
   7   1   7      155.71      154.39      6.44 o
   8   1   7       12.56       12.79      1.16 o
   9   1   7       10.65       15.89      2.05 o
  -7   2   7        3.01        3.24      0.77 o
  -6   2   7        0.00        0.66      1.24 o
  -5   2   7       46.36       41.96      1.65 o
  -4   2   7       11.40       13.03      0.82 o
  -3   2   7       54.21       50.17      1.43 o
  -2   2   7       67.76       66.01      1.56 o
  -1   2   7       97.40      100.46      1.64 o
   0   2   7       72.15       87.32      4.73 o
   1   2   7      279.21      337.99      4.25 o
   2   2   7      189.75      190.96      2.96 o
   3   2   7        4.84        4.69      0.31 o
   4   2   7      114.11      102.11      1.88 o
   5   2   7      163.30      167.56      3.33 o
   6   2   7       35.88       34.26      1.14 o
   7   2   7       19.05       17.67      1.51 o
   8   2   7        0.67        1.14      0.67 o
   9   2   7      107.00      113.32      5.36 o
  -6   3   7        0.11       -0.49      0.55 o
  -5   3   7        5.06        4.61      0.73 o
  -4   3   7        0.02        0.44      0.56 o
  -3   3   7      255.84      258.73      4.45 o
  -2   3   7        7.96        6.17      0.66 o
  -1   3   7       55.19       68.45      1.32 o
   0   3   7      519.03      589.78      7.16 o
   1   3   7       15.40       13.72      0.82 o
   2   3   7       29.71       26.29      1.04 o
   3   3   7        4.71        6.02      0.35 o
   4   3   7       39.69       43.77      1.17 o
   5   3   7        5.68        9.11      0.59 o
   6   3   7        5.63        8.42      0.62 o
   7   3   7       16.45       13.38      0.79 o
   8   3   7        2.09        0.16      0.66 o
   9   3   7       20.89       23.23      1.67 o
  -5   4   7        5.02        6.97      0.92 o
  -4   4   7       14.46       11.71      1.02 o
  -3   4   7       46.79       40.53      1.70 o
  -2   4   7        2.80        3.78      0.66 o
  -1   4   7      200.67      194.95      2.90 o
   0   4   7       88.76       85.44      1.56 o
   1   4   7       63.08       71.35      1.36 o
   2   4   7      254.90      273.44      3.69 o
   3   4   7       57.14       44.87      1.00 o
   4   4   7       12.36        8.24      0.53 o
   5   4   7        4.05        8.66      0.68 o
   6   4   7       50.43       47.77      1.44 o
   7   4   7       15.37       14.10      0.83 o
   8   4   7        1.70        1.78      0.48 o
   9   4   7        6.89        6.64      1.00 o
  -5   5   7       18.00       17.23      1.35 o
  -4   5   7        4.94        6.19      0.86 o
  -3   5   7       22.93       18.45      1.57 o
  -2   5   7       25.64       24.67      1.32 o
  -1   5   7      447.31      446.62      8.40 o
   0   5   7       37.85       39.82      1.24 o
   1   5   7       10.25       13.08      0.57 o
   2   5   7      328.47      337.99      4.50 o
   3   5   7       30.07       37.04      1.09 o
   4   5   7       53.47       61.46      1.54 o
   5   5   7       26.14       24.79      0.99 o
   6   5   7        1.22        1.91      0.41 o
   7   5   7        0.42        0.89      0.41 o
   8   5   7       17.33       17.70      1.01 o
   9   5   7        5.62        4.58      0.65 o
  -4   6   7        6.74        9.04      1.04 o
  -3   6   7        2.69        1.41      0.65 o
  -2   6   7        2.38        3.59      0.77 o
  -1   6   7       44.40       41.05      1.75 o
   0   6   7      107.53      108.93      2.43 o
   1   6   7      101.59       93.42      2.17 o
   2   6   7       58.98       57.69      1.59 o
   3   6   7       55.89       56.09      1.47 o
   4   6   7      253.04      246.97      4.17 o
   5   6   7        3.06        2.72      0.48 o
   6   6   7        0.89        0.34      0.41 o
   7   6   7       18.14       19.84      1.02 o
   8   6   7        5.39        4.68      0.67 o
   9   6   7        1.31        2.21      0.58 o
  -3   7   7        7.76        8.73      1.05 o
  -2   7   7        4.75        6.15      1.18 o
  -1   7   7        0.89        1.93      0.65 o
   0   7   7       31.33       36.83      1.36 o
   1   7   7      389.81      387.82      6.28 o
   2   7   7      298.83      325.60      6.47 o
   3   7   7        3.95        3.70      0.65 o
   4   7   7       29.56       25.17      1.31 o
   5   7   7        1.68        2.61      0.49 o
   6   7   7       96.50      104.23      3.23 o
   7   7   7        2.59        2.03      0.51 o
   8   7   7        1.31        2.14      0.53 o
   9   7   7        4.13        6.27      0.76 o
  -1   8   7        0.80       -1.08      1.08 o
   0   8   7        3.11        3.04      0.76 o
   1   8   7        7.18        9.19      0.90 o
   2   8   7       15.99       16.01      1.22 o
   3   8   7       72.36       70.12      2.38 o
   4   8   7        8.67        8.37      1.30 o
   5   8   7        1.06        1.67      0.48 o
   6   8   7       16.78       14.68      1.13 o
   7   8   7        5.57        8.49      0.80 o
   8   8   7        3.32        2.85      0.67 o
   0   9   7        1.67        2.95      0.88 o
   1   9   7        0.99        1.23      0.62 o
   2   9   7        7.01        7.59      2.64 o
   3   9   7      109.91      115.46      3.37 o
   4   9   7        3.20        4.20      0.76 o
   5   9   7        0.42        0.74      0.93 o
   6   9   7        2.21        2.25      0.69 o
   7   9   7        6.30        7.32      1.72 o
   3  10   7        8.68       10.48      1.19 o
   4  10   7        0.45        0.12      0.92 o
   5  10   7       19.55       19.18      1.92 o
  -4  -8   8        4.48        3.92      1.04 o
  -3  -8   8        0.56        1.51      0.64 o
  -2  -8   8        4.93        5.74      0.95 o
  -1  -8   8        2.10        2.12      0.66 o
   0  -8   8        7.30       10.54      1.07 o
  -6  -7   8       32.70       36.35      3.05 o
  -5  -7   8        3.10        1.47      1.08 o
  -4  -7   8        0.19        1.29      0.83 o
  -3  -7   8        0.23        0.86      0.67 o
  -2  -7   8       52.72       55.83      2.16 o
  -1  -7   8        2.61        0.95      0.89 o
   0  -7   8        4.11        5.78      0.78 o
   1  -7   8       17.77       18.61      1.32 o
   2  -7   8        0.16        0.09      0.68 o
  -7  -6   8        0.27        1.29      1.24 o
  -6  -6   8        3.68        1.79      1.14 o
  -5  -6   8       43.00       43.73      2.08 o
  -4  -6   8        8.21        8.84      1.35 o
  -3  -6   8       14.49       15.69      0.88 o
  -2  -6   8       18.43       19.14      1.18 o
  -1  -6   8       39.68       40.70      1.72 o
   0  -6   8        0.84        0.98      0.47 o
   1  -6   8        2.79        2.79      0.60 o
   2  -6   8        0.01       -0.16      0.70 o
   3  -6   8        9.97       10.60      1.14 o
   4  -6   8        1.63        1.52      1.53 o
  -7  -5   8        5.41        6.25      0.93 o
  -6  -5   8        1.06        1.97      0.73 o
  -5  -5   8       54.40       56.78      2.35 o
  -4  -5   8       36.94       36.03      1.77 o
  -3  -5   8        9.74       11.54      0.72 o
  -2  -5   8       32.72       35.80      1.23 o
  -1  -5   8      207.18      209.82      4.74 o
   0  -5   8      233.25      226.21      9.72 o
   1  -5   8       55.61       51.64      1.98 o
   2  -5   8       30.87       28.38      1.48 o
   3  -5   8        0.47        0.21      0.66 o
   4  -5   8        1.06        0.09      0.60 o
   5  -5   8        1.85        2.22      0.79 o
  -7  -4   8        3.87        4.47      0.99 o
  -6  -4   8        5.88        5.11      0.62 o
  -5  -4   8       30.72       30.51      1.24 o
  -4  -4   8        0.43        0.70      0.55 o
  -3  -4   8      104.93      101.55      2.25 o
  -2  -4   8        1.35        0.46      0.56 o
  -1  -4   8       33.29       31.16      1.09 o
   0  -4   8        0.61        0.67      0.42 o
   1  -4   8       54.23       47.11      3.88 o
   2  -4   8       15.22       18.74      2.59 o
   3  -4   8        0.09        0.16      0.50 o
   4  -4   8       10.48       10.01      1.15 o
   5  -4   8        0.30        0.22      0.60 o
   6  -4   8        0.71        0.35      0.77 o
  -7  -3   8        0.27       -0.50      0.85 o
  -6  -3   8       11.33       10.89      0.81 o
  -5  -3   8        0.14        0.44      0.35 o
  -4  -3   8        0.00        0.00      0.24 o
  -3  -3   8        0.72        0.96      0.70 o
  -2  -3   8       62.28       60.72      1.37 o
  -1  -3   8        1.76        1.01      0.31 o
   0  -3   8        4.89        3.00      0.39 o
   1  -3   8        2.75        1.71      0.35 o
   2  -3   8       87.82       77.37      1.84 o
   3  -3   8        9.94        6.01      0.76 o
   4  -3   8        2.71        4.52      0.73 o
   5  -3   8        0.00       -0.29      0.56 o
   6  -3   8        0.68        0.01      0.69 o
  -7  -2   8        2.98        3.31      1.01 o
  -6  -2   8       16.17       15.26      0.97 o
  -5  -2   8        2.66        1.43      0.42 o
  -4  -2   8       38.93       32.64      1.17 o
  -3  -2   8        7.42        7.22      0.51 o
  -2  -2   8       24.13       22.42      0.67 o
  -1  -2   8       43.47       33.86      1.04 o
   0  -2   8       58.40       79.27      1.76 o
   1  -2   8       73.25       65.02      1.56 o
   2  -2   8        7.65        8.51      0.57 o
   3  -2   8       13.36        9.53      0.64 o
   4  -2   8        0.15        0.55      0.51 o
   5  -2   8       11.50       10.80      0.77 o
   6  -2   8        0.18        0.56      0.68 o
   7  -2   8        0.01       -0.80      1.04 o
  -7  -1   8        0.12       -0.28      0.46 o
  -6  -1   8        0.31        0.62      0.44 o
  -5  -1   8        0.22        0.04      0.34 o
  -4  -1   8        3.07        3.36      0.45 o
  -3  -1   8       25.01       27.79      1.39 o
  -2  -1   8        3.87        2.72      0.28 o
  -1  -1   8        5.98        3.66      0.34 o
   0  -1   8       47.60       53.14      1.31 o
   1  -1   8        0.42        1.20      0.29 o
   2  -1   8       15.74       14.53      0.69 o
   3  -1   8        0.98        0.67      0.41 o
   4  -1   8       32.65       26.19      1.00 o
   5  -1   8        3.23        2.66      0.50 o
   6  -1   8       44.65       46.35      1.83 o
   7  -1   8        2.12        2.41      0.75 o
   8  -1   8        0.00        0.66      1.08 o
  -7   0   8        0.01        1.01      0.54 o
  -6   0   8       24.44       22.37      1.17 o
  -5   0   8       20.62       22.80      1.08 o
  -4   0   8        0.73        1.34      0.40 o
  -3   0   8        7.80        7.32      0.55 o
  -2   0   8       16.68       12.46      0.60 o
  -1   0   8       55.10       49.85      0.99 o
   0   0   8       33.93       24.82      0.60 o
   1   0   8        0.56        0.78      0.26 o
   2   0   8        2.37        7.31      0.49 o
   3   0   8        9.08       11.59      0.62 o
   4   0   8        8.28        8.79      0.73 o
   5   0   8        1.60        2.42      0.46 o
   6   0   8        9.90       10.37      1.16 o
   7   0   8        0.13        0.25      0.64 o
   8   0   8        2.55        2.95      1.46 o
  -7   1   8        6.52        5.88      0.74 o
  -6   1   8       10.59       12.94      1.23 o
  -5   1   8        0.60        1.04      0.64 o
  -4   1   8       12.84       13.57      0.82 o
  -3   1   8        0.34        0.53      0.38 o
  -2   1   8      162.88      178.73      8.64 o
  -1   1   8       13.35       24.41      0.67 o
   0   1   8      105.63       82.86      1.38 o
   1   1   8        0.72        0.34      0.17 o
   2   1   8       18.58       12.81      0.62 o
   3   1   8      203.49      201.76      3.45 o
   4   1   8        1.13        0.99      0.46 o
   5   1   8      192.05      192.21      8.26 o
   6   1   8        0.89        1.20      0.75 o
   7   1   8        0.15        0.11      0.67 o
   8   1   8        9.22       10.61      1.59 o
   9   1   8        6.70       12.24      1.89 o
  -6   2   8        1.56        2.11      0.69 o
  -5   2   8        0.31        0.20      0.43 o
  -4   2   8       29.21       27.42      1.26 o
  -3   2   8       77.75       77.59      1.92 o
  -2   2   8       45.80       41.50      1.23 o
  -1   2   8       42.79       32.96      2.58 o
   0   2   8       58.22       54.92      1.10 o
   1   2   8        3.02        1.15      0.24 o
   2   2   8       30.68       30.09      1.51 o
   3   2   8        6.17        6.52      0.36 o
   4   2   8      135.00      129.80      2.49 o
   5   2   8      298.59      316.46      6.34 o
   6   2   8       20.42       17.09      1.12 o
   7   2   8       78.27       77.86      2.58 o
   8   2   8        0.27        2.03      0.69 o
   9   2   8        7.18        6.35      1.01 o
  -6   3   8        1.12        0.96      0.64 o
  -5   3   8        0.47        1.74      0.59 o
  -4   3   8        4.04        4.99      1.36 o
  -3   3   8        4.74        5.17      0.57 o
  -2   3   8        5.06        8.99      0.62 o
  -1   3   8       17.08       21.63      0.83 o
   0   3   8       14.04       15.78      0.77 o
   1   3   8        4.35        6.95      0.39 o
   2   3   8       25.72       32.49      0.91 o
   3   3   8       80.55       77.98      1.41 o
   4   3   8       12.42       11.21      0.58 o
   5   3   8      102.06       96.53      2.07 o
   6   3   8       18.04       18.42      1.18 o
   7   3   8        2.00        1.91      1.05 o
   8   3   8        0.01        0.76      0.61 o
   9   3   8       28.61       28.97      2.59 o
  -5   4   8        0.44        1.46      0.99 o
  -4   4   8        1.00        0.64      0.57 o
  -3   4   8       13.79       14.85      1.07 o
  -2   4   8        0.18        0.37      1.55 o
  -1   4   8       12.37       10.37      0.63 o
   0   4   8       27.42       27.77      0.82 o
   1   4   8       48.88       49.17      1.10 o
   2   4   8        3.01        0.65      0.24 o
   3   4   8        5.39        7.89      0.53 o
   4   4   8        0.13       -0.13      0.21 o
   5   4   8        1.10        0.98      0.64 o
   6   4   8        3.41        4.00      0.50 o
   7   4   8       51.30       47.09      3.07 o
   8   4   8        0.53        0.17      1.40 o
   9   4   8        0.61        1.44      0.76 o
  -4   5   8        4.47        4.66      0.83 o
  -3   5   8       18.81       18.38      1.28 o
  -2   5   8        6.57        8.72      0.84 o
  -1   5   8       62.69       63.76      2.12 o
   0   5   8       50.36       59.12      1.59 o
   1   5   8       56.79       54.77      1.25 o
   2   5   8        0.21        0.30      0.28 o
   3   5   8       23.06       27.34      0.95 o
   4   5   8        0.06       -0.05      0.31 o
   5   5   8        5.97        5.20      0.52 o
   6   5   8        7.53        9.18      0.66 o
   7   5   8       55.42       55.22      1.71 o
   8   5   8        0.00        0.64      0.60 o
   9   5   8        0.49        0.21      0.70 o
  -3   6   8        0.02       -0.81      0.83 o
  -2   6   8       14.70       18.18      1.24 o
  -1   6   8       37.04       34.80      1.80 o
   0   6   8        0.43        1.26      0.51 o
   1   6   8       90.50       95.27      2.21 o
   2   6   8      149.83      149.30      3.49 o
   3   6   8        7.16        6.57      0.58 o
   4   6   8        1.30        0.11      0.37 o
   5   6   8       20.51       20.30      0.94 o
   6   6   8       10.74       12.64      0.80 o
   7   6   8        7.58        6.57      0.69 o
   8   6   8       12.10       11.12      0.84 o
   9   6   8       18.19       17.86      2.58 o
  -2   7   8        0.37        1.25      0.65 o
  -1   7   8       15.40       12.86      1.06 o
   0   7   8       86.98       84.95      4.53 o
   1   7   8       75.00       78.70      2.08 o
   2   7   8        0.07        1.29      0.54 o
   3   7   8        0.15        0.55      0.44 o
   4   7   8       91.29      100.19      2.87 o
   5   7   8        8.78        8.31      0.68 o
   6   7   8       30.45       31.02      1.27 o
   7   7   8        4.83        7.30      0.93 o
   8   7   8        0.31        0.81      0.54 o
  -1   8   8        0.22        0.05      0.61 o
   0   8   8        0.10       -0.14      0.63 o
   1   8   8       13.50       12.24      3.20 o
   2   8   8       12.09       11.86      1.08 o
   3   8   8       97.49       98.67      2.96 o
   4   8   8        2.29        1.83      0.94 o
   5   8   8        8.98       12.47      1.03 o
   6   8   8        7.72        5.47      0.80 o
   7   8   8        5.61        6.33      1.01 o
   8   8   8        1.50        1.39      0.59 o
   1   9   8        7.52        6.28      1.18 o
   2   9   8        6.23        7.56      0.92 o
   3   9   8       36.28       36.77      2.56 o
   4   9   8        5.11        6.29      1.00 o
   5   9   8        1.03        1.81      0.91 o
   6   9   8        5.24        5.38      0.84 o
   7   9   8        0.00        0.65      0.64 o
  -4  -8   9        4.31        5.46      1.30 o
  -3  -8   9        1.51        1.93      0.67 o
  -2  -8   9        2.31        3.78      0.76 o
  -1  -8   9        6.86        6.89      0.96 o
  -5  -7   9        0.04        2.17      1.07 o
  -4  -7   9        6.42        8.25      1.45 o
  -3  -7   9        7.74        7.12      0.84 o
  -2  -7   9       18.98       17.01      1.19 o
  -1  -7   9        0.12        1.88      0.57 o
   0  -7   9        3.50        3.77      0.75 o
   1  -7   9       25.91       28.59      1.65 o
   2  -7   9        0.05        0.21      0.75 o
  -6  -6   9       26.69       26.19      2.68 o
  -5  -6   9        1.19        1.80      0.75 o
  -4  -6   9        3.37        3.55      0.87 o
  -3  -6   9       44.04       40.58      1.46 o
  -2  -6   9        0.88        1.40      0.50 o
  -1  -6   9        0.00        0.47      0.49 o
   0  -6   9        8.55        5.62      0.75 o
   1  -6   9        5.96        5.70      0.77 o
   2  -6   9        1.84        2.71      0.81 o
   3  -6   9       16.19       19.67      1.49 o
  -7  -5   9        0.52       -0.32      1.18 o
  -6  -5   9        9.34        8.53      1.11 o
  -5  -5   9       24.47       25.53      1.61 o
  -4  -5   9      100.22      100.95      3.31 o
  -3  -5   9       55.46       54.79      2.22 o
  -2  -5   9       33.52       36.56      1.31 o
  -1  -5   9       93.22       86.49      2.14 o
   0  -5   9       10.00        5.87      1.11 o
   1  -5   9        5.82        4.49      0.78 o
   2  -5   9        0.08       -0.17      0.74 o
   3  -5   9        3.39        4.49      0.80 o
   4  -5   9        0.00       -0.31      0.69 o
  -7  -4   9       10.03       11.93      2.03 o
  -6  -4   9        1.89        2.16      0.85 o
  -5  -4   9       20.66       20.80      1.49 o
  -4  -4   9       42.43       39.72      3.30 o
  -3  -4   9       43.06       44.12      2.01 o
  -2  -4   9       41.36       40.22      1.30 o
  -1  -4   9        0.37        0.44      0.55 o
   0  -4   9        0.01       -0.04      0.34 o
   1  -4   9        3.19        0.93      0.46 o
   2  -4   9        0.07       -0.40      0.95 o
   3  -4   9        2.66        2.50      0.70 o
   4  -4   9       18.72       20.20      1.38 o
   5  -4   9        7.19        5.96      0.96 o
  -7  -3   9        4.55        5.77      0.91 o
  -6  -3   9        0.08       -0.41      0.56 o
  -5  -3   9        9.13        9.23      1.04 o
  -4  -3   9        1.82        1.70      0.91 o
  -3  -3   9       53.87       57.86      2.22 o
  -2  -3   9      132.30      124.92      2.59 o
  -1  -3   9        4.33        4.91      0.48 o
   0  -3   9        0.54        0.09      0.34 o
   1  -3   9        3.60        5.19      0.50 o
   2  -3   9       39.90       32.14      1.14 o
   3  -3   9       12.43        9.93      0.78 o
   4  -3   9       12.83       12.08      1.12 o
   5  -3   9        0.38        0.11      0.64 o
   6  -3   9        0.25        1.17      0.73 o
  -7  -2   9        1.16        0.61      0.55 o
  -6  -2   9        0.15        0.28      0.44 o
  -5  -2   9        3.63        3.45      0.71 o
  -4  -2   9        8.17        8.39      0.93 o
  -3  -2   9        3.30        2.64      1.25 o
  -2  -2   9       55.49       51.81      1.96 o
  -1  -2   9        0.37        0.22      0.28 o
   0  -2   9        3.39        5.18      0.48 o
   1  -2   9        7.62       11.22      0.64 o
   2  -2   9       21.04       18.74      0.85 o
   3  -2   9        2.86        4.14      0.48 o
   4  -2   9        8.25        7.94      0.67 o
   5  -2   9        0.49        1.50      0.55 o
   6  -2   9        8.09        8.04      0.99 o
   7  -2   9        3.55        2.38      1.27 o
  -7  -1   9        0.01        0.38      0.53 o
  -6  -1   9        1.25        2.03      0.52 o
  -5  -1   9       19.66       16.93      0.95 o
  -4  -1   9        3.16        2.92      0.46 o
  -3  -1   9        1.14        1.92      0.48 o
  -2  -1   9       30.57       30.56      2.82 o
  -1  -1   9      194.92      218.30      3.74 o
   0  -1   9      122.83      109.57      1.98 o
   1  -1   9       47.55       63.82      1.58 o
   2  -1   9        2.02        2.68      0.39 o
   3  -1   9        3.91        3.53      0.45 o
   4  -1   9        5.43        5.83      0.56 o
   5  -1   9        2.38        2.97      0.52 o
   6  -1   9        7.92        6.98      0.91 o
   7  -1   9        0.04       -0.62      0.62 o
  -7   0   9        0.01       -0.06      0.49 o
  -6   0   9       11.14        9.24      1.00 o
  -5   0   9       12.08        9.77      0.77 o
  -4   0   9       38.59       37.36      1.32 o
  -3   0   9       30.57       21.47      1.29 o
  -2   0   9        6.29        6.73      0.49 o
  -1   0   9       30.83       32.49      1.03 o
   0   0   9        0.03        0.98      0.71 o
   1   0   9      119.37      117.44      2.33 o
   2   0   9       22.44       13.62      0.99 o
   3   0   9       16.49       15.29      0.75 o
   4   0   9       11.04       12.21      0.71 o
   5   0   9       27.12       28.79      1.12 o
   6   0   9       10.66        8.31      0.88 o
   7   0   9        6.12        7.79      0.97 o
   8   0   9        0.55       -0.19      1.27 o
  -6   1   9       17.77       18.30      1.56 o
  -5   1   9       17.76       17.19      1.04 o
  -4   1   9       59.42       54.44      1.68 o
  -3   1   9        0.11        0.39      0.37 o
  -2   1   9       18.76       20.80      1.20 o
  -1   1   9        2.90        6.04      0.37 o
   0   1   9        8.71       17.19      0.74 o
   1   1   9        0.00        0.27      0.49 o
   2   1   9        9.03        6.22      0.59 o
   3   1   9      217.98      207.68      3.60 o
   4   1   9        0.42        0.04      0.37 o
   5   1   9       63.48       54.57      1.93 o
   6   1   9       14.11       14.90      1.07 o
   7   1   9       16.44       17.30      1.24 o
   8   1   9       13.47       13.25      1.17 o
  -6   2   9        1.97        3.93      0.80 o
  -5   2   9       16.14       16.02      1.02 o
  -4   2   9        0.22        0.77      0.43 o
  -3   2   9        0.14       -0.32      0.32 o
  -2   2   9        0.00        0.17      0.34 o
  -1   2   9        4.98        6.12      0.83 o
   0   2   9        0.49        1.25      0.27 o
   1   2   9      133.27      136.20      2.09 o
   2   2   9       12.70       12.26      0.65 o
   3   2   9       30.16       27.49      0.98 o
   4   2   9       44.58       40.99      1.24 o
   5   2   9      156.69      140.90      3.51 o
   6   2   9        0.11       -0.06      0.55 o
   7   2   9       19.03       17.82      1.24 o
   8   2   9        0.26        1.36      1.03 o
   9   2   9        0.72        0.88      0.73 o
  -5   3   9        5.99        8.84      0.96 o
  -4   3   9        9.38       11.24      1.80 o
  -3   3   9        0.04       -0.69      0.69 o
  -2   3   9       13.49       13.70      0.76 o
  -1   3   9       26.02       24.61      0.93 o
   0   3   9       96.14      103.79      2.20 o
   1   3   9      147.62      135.77      2.16 o
   2   3   9        6.67        8.50      0.49 o
   3   3   9       25.89       28.29      0.99 o
   4   3   9        6.81        7.28      0.73 o
   5   3   9       10.16        9.98      0.88 o
   6   3   9        4.28        4.01      0.70 o
   7   3   9        9.48        8.74      0.93 o
   8   3   9        0.56        1.09      1.62 o
   9   3   9        2.91        3.22      1.15 o
  -5   4   9        0.35        0.18      0.58 o
  -4   4   9       20.41       22.04      1.43 o
  -3   4   9        9.34       12.43      1.05 o
  -2   4   9       28.02       29.95      1.42 o
  -1   4   9       11.48        9.28      0.64 o
   0   4   9        0.92        0.69      0.29 o
   1   4   9        6.66        6.93      0.45 o
   2   4   9        2.15        3.35      0.53 o
   3   4   9        1.79        1.97      0.43 o
   4   4   9        1.96        1.18      0.33 o
   5   4   9        0.06       -0.42      0.56 o
   6   4   9        0.72        1.69      1.00 o
   7   4   9        0.22        1.34      1.19 o
   8   4   9        0.94        1.64      0.67 o
   9   4   9        0.63       -0.45      0.67 o
  -4   5   9        0.81        0.24      0.62 o
  -3   5   9       12.88       11.70      1.06 o
  -2   5   9       59.99       68.43      2.37 o
  -1   5   9        2.75        4.19      0.70 o
   0   5   9       37.69       33.24      1.44 o
   1   5   9        1.49        2.14      0.36 o
   2   5   9       38.56       37.81      1.53 o
   3   5   9       12.97       13.73      0.72 o
   4   5   9       48.01       41.43      1.26 o
   5   5   9       35.75       30.33      1.73 o
   6   5   9        6.47        4.77      1.16 o
   7   5   9        0.12       -0.10      1.42 o
   8   5   9        0.76        1.48      0.76 o
   9   5   9        0.00        0.39      0.69 o
  -3   6   9        3.46        5.04      0.86 o
  -2   6   9        2.46        3.07      0.70 o
  -1   6   9        0.50        1.50      0.65 o
   0   6   9        3.73        5.90      0.98 o
   1   6   9        0.03       -0.34      0.83 o
   2   6   9       18.52       17.83      1.04 o
   3   6   9       33.56       34.81      1.21 o
   4   6   9       19.24       19.22      0.90 o
   5   6   9        0.47        0.05      0.57 o
   6   6   9       11.43        9.19      0.72 o
   7   6   9        6.89        5.30      0.63 o
   8   6   9        0.09        0.52      0.70 o
  -2   7   9        8.12       10.04      3.73 o
  -1   7   9        0.00        0.28      1.10 o
   0   7   9        0.88        1.24      0.57 o
   1   7   9        1.11        2.00      0.59 o
   2   7   9       26.16       31.12      1.48 o
   3   7   9        1.15        2.44      0.58 o
   4   7   9        1.76        1.18      0.55 o
   5   7   9       12.79       15.63      1.13 o
   6   7   9        0.03        0.10      0.68 o
   7   7   9        3.09        3.62      0.58 o
   8   7   9        0.02        0.98      0.52 o
   0   8   9        0.09       -0.06      0.60 o
   1   8   9       17.47       17.49      1.54 o
   2   8   9       28.16       28.06      1.49 o
   3   8   9        1.39        2.27      0.61 o
   4   8   9        3.19        5.14      0.76 o
   5   8   9        6.95        7.57      0.86 o
   6   8   9        0.87        1.05      0.57 o
   7   8   9        2.41        3.39      0.61 o
   2   9   9        1.15        0.44      0.66 o
   3   9   9       15.12       15.96      1.87 o
   4   9   9        5.30        4.23      0.81 o
   5   9   9        0.14        0.94      0.86 o
   6   9   9        4.36        7.13      1.50 o
  -4  -7  10        0.15       -0.25      0.85 o
  -3  -7  10        1.36        1.99      1.10 o
  -2  -7  10        3.31        2.98      0.73 o
  -1  -7  10        3.76        3.55      0.79 o
   0  -7  10        1.69        1.17      0.75 o
   1  -7  10       17.70       24.90      2.64 o
  -5  -6  10        3.54        6.74      1.00 o
  -4  -6  10        0.24        0.47      0.77 o
  -3  -6  10        1.78        1.51      0.89 o
  -2  -6  10        2.57        2.50      0.73 o
  -1  -6  10        3.62        3.58      0.77 o
   0  -6  10       11.28        8.96      0.93 o
   1  -6  10        2.45        2.08      0.69 o
   2  -6  10        0.90        0.82      0.65 o
   3  -6  10       42.84       57.04      2.51 o
  -6  -5  10       13.83       13.20      1.35 o
  -5  -5  10        0.38        0.28      0.65 o
  -4  -5  10       27.84       25.70      1.60 o
  -3  -5  10       12.06       12.28      1.10 o
  -2  -5  10        4.34        5.01      0.59 o
  -1  -5  10       56.32       51.07      1.61 o
   0  -5  10       11.75       10.42      0.95 o
   1  -5  10        1.86        1.88      0.61 o
   2  -5  10        0.04       -0.51      0.53 o
   3  -5  10        0.34        0.96      0.66 o
   4  -5  10        2.55        1.69      0.86 o
  -6  -4  10        3.91        3.61      0.94 o
  -5  -4  10        0.16       -0.47      0.66 o
  -4  -4  10      104.84      105.74      3.46 o
  -3  -4  10       16.30       17.16      1.35 o
  -2  -4  10       43.88       45.08      1.46 o
  -1  -4  10        0.11        0.10      0.38 o
   0  -4  10       17.34       14.59      0.85 o
   1  -4  10       49.09       41.64      1.40 o
   2  -4  10       44.25       35.77      1.67 o
   3  -4  10        0.00       -0.21      0.75 o
   4  -4  10        0.03       -0.37      0.62 o
   5  -4  10        9.91       12.83      1.27 o
  -6  -3  10        2.51        1.58      0.84 o
  -5  -3  10        1.06        1.39      0.73 o
  -4  -3  10       18.47       18.79      1.35 o
  -3  -3  10       10.30        9.67      1.37 o
  -2  -3  10      157.82      147.93      3.97 o
  -1  -3  10       34.12       33.40      1.18 o
   0  -3  10       15.11       13.10      0.83 o
   1  -3  10       19.77       16.96      0.86 o
   2  -3  10       73.82       57.34      1.71 o
   3  -3  10       18.00       15.28      0.87 o
   4  -3  10        0.68        0.63      1.12 o
   5  -3  10        0.50        2.14      0.78 o
   6  -3  10        0.77        2.06      0.85 o
  -6  -2  10        1.10        1.38      0.77 o
  -5  -2  10        0.09       -0.51      0.59 o
  -4  -2  10        2.33        3.38      0.71 o
  -3  -2  10       24.98       23.31      1.41 o
  -2  -2  10      101.51      103.83      3.10 o
  -1  -2  10       34.17       35.43      1.67 o
   0  -2  10      176.90      172.95      3.27 o
   1  -2  10       33.57       37.46      1.37 o
   2  -2  10        0.27        1.03      0.38 o
   3  -2  10       29.69       24.97      1.06 o
   4  -2  10      121.44      106.37      2.50 o
   5  -2  10        0.44        0.52      0.70 o
   6  -2  10        2.04        1.68      1.03 o
  -6  -1  10        0.35        0.32      0.69 o
  -5  -1  10       16.80       15.07      1.36 o
  -4  -1  10       14.09       13.14      1.16 o
  -3  -1  10        5.36        4.18      0.74 o
  -2  -1  10        3.83        3.36      0.64 o
  -1  -1  10        0.48        0.73      0.41 o
   0  -1  10      297.64      282.19      4.70 o
   1  -1  10        9.72       15.25      0.79 o
   2  -1  10      199.19      201.04      3.64 o
   3  -1  10       52.59       55.17      1.57 o
   4  -1  10       71.75       66.27      1.80 o
   5  -1  10       24.50       23.09      1.10 o
   6  -1  10        9.39        7.46      0.88 o
   7  -1  10        0.26        0.92      0.70 o
  -6   0  10        6.38        6.88      0.78 o
  -5   0  10       12.57        9.40      0.95 o
  -4   0  10        3.06        2.62      0.49 o
  -3   0  10        5.96        3.96      0.71 o
  -2   0  10        1.63        2.58      0.59 o
  -1   0  10        1.74        2.90      0.57 o
   0   0  10        6.49        5.61      0.51 o
   1   0  10       17.83       21.82      0.90 o
   2   0  10       95.23       95.41      2.12 o
   3   0  10       13.26       13.64      0.77 o
   4   0  10      141.56      147.22      2.97 o
   5   0  10       53.59       52.21      1.94 o
   6   0  10       31.80       34.04      1.63 o
   7   0  10        4.59        3.40      1.53 o
   8   0  10        0.32        2.09      0.78 o
  -6   1  10        0.01        0.54      0.54 o
  -5   1  10        1.75        2.21      0.57 o
  -4   1  10        0.59        0.49      0.50 o
  -3   1  10       13.40        9.90      0.70 o
  -2   1  10        1.99        2.50      0.60 o
  -1   1  10        0.19       -0.12      0.40 o
   0   1  10        0.80        2.95      0.49 o
   1   1  10      166.59      167.27      3.10 o
   2   1  10       34.28       28.36      1.03 o
   3   1  10       71.52       73.64      1.80 o
   4   1  10       47.30       41.76      1.58 o
   5   1  10       33.45       33.70      1.95 o
   6   1  10        5.25        3.52      0.74 o
   7   1  10       31.28       31.14      1.63 o
   8   1  10        0.01        0.36      1.24 o
  -5   2  10        5.49        6.41      1.04 o
  -4   2  10        0.19        0.35      0.43 o
  -3   2  10        0.11       -0.38      0.40 o
  -2   2  10        8.86        8.52      0.69 o
  -1   2  10       36.18       28.37      0.99 o
   0   2  10        0.18        0.28      0.48 o
   1   2  10       47.03       46.43      1.35 o
   2   2  10       19.65       17.29      1.29 o
   3   2  10      301.27      297.65      5.98 o
   4   2  10        1.21        2.33      0.61 o
   5   2  10        6.97        8.17      0.87 o
   6   2  10       44.35       39.42      1.73 o
   7   2  10        9.10        6.56      0.91 o
   8   2  10        0.49        0.85      0.72 o
  -5   3  10        0.42        0.43      0.63 o
  -4   3  10        8.34       10.39      0.99 o
  -3   3  10        4.74        4.85      0.60 o
  -2   3  10        4.92        4.52      0.55 o
  -1   3  10       13.48       17.14      0.81 o
   0   3  10       11.81       13.22      0.65 o
   1   3  10       27.67       27.60      1.04 o
   2   3  10        0.46       -0.26      0.34 o
   3   3  10       16.11       13.49      0.74 o
   4   3  10        6.27        7.31      0.79 o
   5   3  10        0.17       -0.26      0.47 o
   6   3  10        0.56        0.68      0.55 o
   7   3  10        9.98       10.03      0.98 o
   8   3  10        4.99        5.87      0.91 o
  -4   4  10        1.78        0.75      0.58 o
  -3   4  10        0.22        1.44      0.58 o
  -2   4  10        1.59        1.73      0.53 o
  -1   4  10        1.44        2.05      0.43 o
   0   4  10       11.09       10.88      0.67 o
   1   4  10        0.07        0.02      0.29 o
   2   4  10        0.00        0.08      0.26 o
   3   4  10       24.58       20.83      1.16 o
   4   4  10       31.44       33.32      1.50 o
   5   4  10       71.48       64.16      2.23 o
   6   4  10        1.05        1.30      0.57 o
   7   4  10        0.87       -0.34      1.04 o
   8   4  10        3.72        4.26      0.83 o
  -3   5  10        1.66        2.80      1.89 o
  -2   5  10        6.78        9.01      0.91 o
  -1   5  10        1.90        1.30      0.57 o
   0   5  10       24.97       24.55      1.27 o
   1   5  10        0.78        1.08      0.34 o
   2   5  10       26.39       27.35      1.01 o
   3   5  10       18.51       19.88      1.25 o
   4   5  10        2.18        2.50      0.62 o
   5   5  10       12.78       13.34      1.07 o
   6   5  10        3.58        5.05      0.79 o
   7   5  10        1.81        1.83      0.70 o
   8   5  10        0.00        0.78      0.71 o
  -2   6  10       19.52       21.64      1.42 o
  -1   6  10        0.06       -0.06      0.56 o
   0   6  10       37.33       36.58      1.92 o
   1   6  10       22.56       26.57      1.25 o
   2   6  10        0.11        0.21      0.44 o
   3   6  10        1.31        0.77      0.40 o
   4   6  10       17.81       18.21      0.91 o
   5   6  10       34.78       30.81      1.57 o
   6   6  10        4.08        4.33      0.86 o
   7   6  10       14.27       15.18      1.25 o
   8   6  10        0.02        0.84      0.74 o
  -1   7  10       16.75       16.73      1.31 o
   0   7  10       72.57       78.30      3.73 o
   1   7  10       15.49       16.47      1.53 o
   2   7  10       39.07       35.53      1.60 o
   3   7  10        8.53        7.79      0.81 o
   4   7  10        0.79        1.10      0.54 o
   5   7  10        1.47        0.32      0.45 o
   6   7  10        0.14       -0.01      0.56 o
   7   7  10        0.57        0.01      1.29 o
   8   7  10        1.97        3.63      0.87 o
   0   8  10        0.48        0.48      0.85 o
   1   8  10        5.42        4.10      1.03 o
   2   8  10        1.70        2.15      0.63 o
   3   8  10        4.45        6.01      0.81 o
   4   8  10        0.30       -0.11      0.60 o
   5   8  10        6.78        7.21      0.90 o
   6   8  10        2.49        1.82      0.64 o
   7   8  10        2.20       -0.22      0.95 o
   3   9  10        0.86        0.71      0.71 o
   4   9  10        5.74        7.48      0.95 o
   5   9  10        0.13        0.24      1.80 o
  -3  -7  11        0.03       -0.54      0.96 o
  -2  -7  11        4.08        6.73      1.01 o
  -1  -7  11        2.16        2.26      0.74 o
  -4  -6  11        0.01       -0.14      0.67 o
  -3  -6  11        0.82        1.47      0.61 o
  -2  -6  11       18.64       18.94      1.30 o
  -1  -6  11        3.27        4.63      1.14 o
   0  -6  11        0.00       -0.19      0.61 o
   1  -6  11        1.99        3.24      1.92 o
   2  -6  11       10.58       11.14      1.20 o
  -5  -5  11        0.72        1.17      0.78 o
  -4  -5  11        2.27        2.67      0.91 o
  -3  -5  11       27.05       30.28      1.74 o
  -2  -5  11        8.57        8.41      0.94 o
  -1  -5  11       14.29       14.81      1.31 o
   0  -5  11       32.77       36.85      2.40 o
   1  -5  11        0.14        1.21      0.64 o
   2  -5  11        1.76        0.65      0.60 o
   3  -5  11        6.75        8.67      2.11 o
  -6  -4  11        7.24        8.75      1.15 o
  -5  -4  11        0.16       -0.65      0.72 o
  -4  -4  11       41.77       44.17      2.20 o
  -3  -4  11        8.52        9.55      1.44 o
  -2  -4  11       24.34       24.33      1.87 o
  -1  -4  11       34.83       33.91      1.31 o
   0  -4  11        6.28        5.30      0.60 o
   1  -4  11        6.86        5.22      1.04 o
   2  -4  11        5.01        5.29      1.12 o
   3  -4  11        0.97       -0.09      0.56 o
   4  -4  11        0.70       -0.59      0.80 o
  -6  -3  11        0.96        0.39      0.77 o
  -5  -3  11        1.17        1.15      0.76 o
  -4  -3  11       20.68       17.65      1.37 o
  -3  -3  11       26.37       24.93      1.53 o
  -2  -3  11      110.63      107.59      4.32 o
  -1  -3  11        2.96        2.25      0.41 o
   0  -3  11       34.65       27.96      1.15 o
   1  -3  11        4.97        3.52      0.78 o
   2  -3  11        2.89        2.55      0.49 o
   3  -3  11        1.21        1.53      0.49 o
   4  -3  11        1.22        0.86      0.62 o
   5  -3  11        0.92        1.85      0.79 o
  -6  -2  11        0.45        2.08      0.94 o
  -5  -2  11       16.58       17.33      1.44 o
  -4  -2  11        6.39        6.24      0.92 o
  -3  -2  11        0.05        1.15      0.63 o
  -2  -2  11      200.61      191.37      4.84 o
  -1  -2  11       57.62       57.73      1.68 o
   0  -2  11       11.41       12.37      0.77 o
   1  -2  11        7.81        9.38      0.70 o
   2  -2  11      135.23      124.47      2.75 o
   3  -2  11       30.11       19.32      1.38 o
   4  -2  11        6.85        8.85      0.86 o
   5  -2  11        1.93        1.43      0.53 o
   6  -2  11        0.00       -0.40      1.01 o
  -6  -1  11        2.05        0.92      1.17 o
  -5  -1  11       13.20       11.46      1.25 o
  -4  -1  11        6.68        5.97      1.24 o
  -3  -1  11        6.63        6.20      1.44 o
  -2  -1  11       82.14       77.40      4.46 o
  -1  -1  11        0.78        0.71      0.62 o
   0  -1  11      507.04      495.21      7.67 o
   1  -1  11      122.17      119.01      2.57 o
   2  -1  11       33.76       32.21      1.49 o
   3  -1  11       11.00       12.92      0.83 o
   4  -1  11      106.02      102.34      2.45 o
   5  -1  11        4.17        2.39      0.65 o
   6  -1  11        0.82        1.43      0.99 o
   7  -1  11        1.10        2.13      1.06 o
  -6   0  11        0.17        0.77      0.88 o
  -5   0  11        3.92        1.64      0.90 o
  -4   0  11       10.96        8.74      1.64 o
  -3   0  11       11.93        9.36      1.51 o
  -2   0  11       32.34       34.14      1.69 o
  -1   0  11        0.19       -0.47      0.50 o
   0   0  11      441.21      454.98      7.10 o
   1   0  11        0.02        2.09      0.60 o
   2   0  11      295.74      309.27      4.54 o
   3   0  11      117.60      124.76      2.69 o
   4   0  11       47.68       44.25      1.46 o
   5   0  11       38.17       34.51      1.62 o
   6   0  11        9.14        9.12      1.34 o
   7   0  11       10.22       13.69      1.16 o
  -5   1  11        4.43        5.00      2.01 o
  -4   1  11       11.36        9.40      1.15 o
  -3   1  11       48.23       43.55      2.05 o
  -2   1  11        7.66        5.76      0.79 o
  -1   1  11        1.95        1.36      0.58 o
   0   1  11        8.90        7.25      0.64 o
   1   1  11        0.18       -0.42      0.42 o
   2   1  11      799.20      793.92     11.56 o
   3   1  11       31.32       34.92      1.24 o
   4   1  11        0.52        0.41      0.50 o
   5   1  11      100.54       99.64      5.32 o
   6   1  11       33.42       30.75      2.89 o
   7   1  11       39.57       40.42      1.91 o
  -5   2  11       12.63       12.06      0.97 o
  -4   2  11        0.73        0.21      0.47 o
  -3   2  11        0.39        0.31      0.65 o
  -2   2  11        0.07       -0.53      0.53 o
  -1   2  11       23.84       17.75      1.78 o
   0   2  11       29.99       32.79      1.54 o
   1   2  11        3.92        2.79      0.52 o
   2   2  11       34.04       29.92      1.13 o
   3   2  11       35.11       35.72      1.46 o
   4   2  11      439.84      447.79      8.65 o
   5   2  11       25.56       26.89      1.42 o
   6   2  11        4.15        3.51      0.75 o
   7   2  11       24.64       25.97      2.41 o
   8   2  11        3.70        3.08      0.97 o
  -4   3  11       11.81       15.61      1.21 o
  -3   3  11        3.53        4.94      1.43 o
  -2   3  11       10.44       10.72      0.76 o
  -1   3  11       40.80       36.49      2.10 o
   0   3  11        0.52        0.64      0.53 o
   1   3  11        9.55        7.70      0.62 o
   2   3  11       16.80       14.23      0.80 o
   3   3  11        0.95       -0.36      0.36 o
   4   3  11      150.19      143.66      3.68 o
   5   3  11        0.17        0.11      0.51 o
   6   3  11       15.00       12.92      1.07 o
   7   3  11        0.01       -0.08      0.59 o
   8   3  11        6.75        7.71      1.04 o
  -4   4  11        4.94        8.33      0.99 o
  -3   4  11       12.31       13.07      1.11 o
  -2   4  11        3.19        3.34      0.67 o
  -1   4  11        0.00        0.29      0.39 o
   0   4  11        2.82        3.81      0.69 o
   1   4  11        6.66        6.04      0.92 o
   2   4  11       26.32       27.82      1.12 o
   3   4  11        0.10       -0.23      0.56 o
   4   4  11        9.73        9.99      0.93 o
   5   4  11        4.45        4.34      0.75 o
   6   4  11       60.61       58.33      2.27 o
   7   4  11        0.60        0.77      0.63 o
   8   4  11        1.62        2.88      1.09 o
  -3   5  11        9.49       11.98      1.13 o
  -2   5  11        3.92        5.11      0.79 o
  -1   5  11        0.61        1.61      0.58 o
   0   5  11       18.26       18.17      1.57 o
   1   5  11       41.62       38.91      1.29 o
   2   5  11        0.07        0.07      0.45 o
   3   5  11        0.07       -0.47      0.47 o
   4   5  11       39.89       40.76      1.77 o
   5   5  11       22.88       21.67      1.36 o
   6   5  11       54.87       54.50      2.44 o
   7   5  11        2.93        4.79      0.85 o
   8   5  11        0.88        1.86      0.83 o
  -2   6  11        1.33        1.40      0.70 o
  -1   6  11        1.08        0.87      0.61 o
   0   6  11        0.04        0.60      1.29 o
   1   6  11        2.50        1.83      0.61 o
   2   6  11       28.22       28.89      1.36 o
   3   6  11       26.01       22.90      2.08 o
   4   6  11        0.53        0.49      1.83 o
   5   6  11        2.83        4.52      1.37 o
   6   6  11        5.22        6.08      1.71 o
   7   6  11       18.58       18.76      1.41 o
   8   6  11        6.60        7.57      1.14 o
   0   7  11        3.36        4.04      0.76 o
   1   7  11        0.20        1.32      0.77 o
   2   7  11        3.07        3.28      1.25 o
   3   7  11        2.52        1.94      0.58 o
   4   7  11        0.44        0.26      0.82 o
   5   7  11        0.15        0.48      1.06 o
   6   7  11        0.60        2.36      0.69 o
   7   7  11        2.42        2.40      0.92 o
   1   8  11        0.17        0.37      0.79 o
   2   8  11        2.98        3.65      0.98 o
   3   8  11        3.43        4.00      0.76 o
   4   8  11        6.28        9.73      0.98 o
   5   8  11        3.92        1.99      1.00 o
   6   8  11        2.12        3.01      1.29 o
  -3  -6  12        1.15        1.60      1.09 o
  -2  -6  12        2.35        3.15      1.21 o
  -1  -6  12        2.95        3.48      0.86 o
   0  -6  12        3.34        2.16      0.76 o
  -4  -5  12       16.87       16.77      1.47 o
  -3  -5  12       13.22       13.76      1.27 o
  -2  -5  12       13.23       14.77      1.21 o
  -1  -5  12        0.51        1.99      1.16 o
   0  -5  12        1.44        1.40      1.06 o
   1  -5  12        0.19        1.46      0.70 o
   2  -5  12        0.48       -0.50      0.60 o
  -5  -4  12        1.16        1.93      0.85 o
  -4  -4  12        1.18        1.04      0.70 o
  -3  -4  12        0.40        0.73      0.74 o
  -2  -4  12        2.26        2.96      0.67 o
  -1  -4  12        2.27        2.34      0.53 o
   0  -4  12        0.55        0.93      0.47 o
   1  -4  12        4.76        4.81      0.62 o
   2  -4  12        4.14        1.88      1.22 o
   3  -4  12        8.47        9.09      1.02 o
   4  -4  12        1.88        3.45      0.92 o
  -5  -3  12        3.00        3.55      0.93 o
  -4  -3  12        0.33        1.94      0.74 o
  -3  -3  12        0.12        0.25      0.59 o
  -2  -3  12        3.30        2.39      0.68 o
  -1  -3  12        8.15        7.44      0.89 o
   0  -3  12        0.01        0.26      0.50 o
   1  -3  12        0.00       -0.13      0.44 o
   2  -3  12        9.65       13.29      0.88 o
   3  -3  12        1.39        1.36      0.50 o
   4  -3  12        1.15        1.30      0.65 o
   5  -3  12        2.83        2.65      0.88 o
  -5  -2  12        0.00       -0.78      1.41 o
  -4  -2  12        2.47        1.47      0.73 o
  -3  -2  12       17.56       17.39      1.35 o
  -2  -2  12        8.07        8.22      0.94 o
  -1  -2  12       17.24       17.09      1.21 o
   0  -2  12       44.85       47.10      1.53 o
   1  -2  12        2.39        1.46      0.45 o
   2  -2  12       17.13       17.45      0.95 o
   3  -2  12        7.67        8.45      0.72 o
   4  -2  12        0.19        1.00      0.74 o
   5  -2  12        4.40        4.80      0.77 o
  -5  -1  12        7.78        7.82      1.16 o
  -4  -1  12        3.79        3.69      1.47 o
  -3  -1  12        1.82        1.22      0.67 o
  -2  -1  12       10.18        6.74      0.88 o
  -1  -1  12       57.41       55.94      2.21 o
   0  -1  12        5.99        6.11      1.13 o
   1  -1  12        3.92        4.06      0.63 o
   2  -1  12       33.38       29.88      1.21 o
   3  -1  12        0.01        0.49      0.42 o
   4  -1  12        0.05       -0.36      0.58 o
   5  -1  12        4.82        4.64      0.75 o
   6  -1  12        0.19       -0.57      0.65 o
  -5   0  12        0.00        0.43      0.84 o
  -4   0  12       18.07       19.18      1.55 o
  -3   0  12        0.88        0.01      0.58 o
  -2   0  12       62.37       58.72      3.09 o
  -1   0  12        0.01       -0.35      0.50 o
   0   0  12      151.70      145.04      3.00 o
   1   0  12       16.59       21.05      0.99 o
   2   0  12       15.58       20.18      0.97 o
   3   0  12        3.74        2.59      0.61 o
   4   0  12        4.83        3.61      0.54 o
   5   0  12        0.10       -0.27      0.46 o
   6   0  12        3.51        2.16      1.54 o
   7   0  12        1.04        0.84      1.25 o
  -5   1  12        1.85        1.34      0.90 o
  -4   1  12        5.00        4.43      0.96 o
  -3   1  12       26.97       22.37      1.55 o
  -2   1  12       22.09       19.16      1.74 o
  -1   1  12        1.96        0.96      0.59 o
   0   1  12      136.10      127.27      3.69 o
   1   1  12        1.45        2.85      0.55 o
   2   1  12       41.43       40.16      1.37 o
   3   1  12       70.78       67.04      1.85 o
   4   1  12        0.99        0.65      0.97 o
   5   1  12       13.85       15.04      1.13 o
   6   1  12        5.82        4.73      1.30 o
   7   1  12        0.11        0.98      0.74 o
  -4   2  12        0.06        0.46      0.82 o
  -3   2  12        1.89        1.06      0.72 o
  -2   2  12       39.36       35.47      1.88 o
  -1   2  12        2.82        2.36      0.67 o
   0   2  12        5.22        5.28      0.77 o
   1   2  12        7.73        7.70      0.68 o
   2   2  12      471.46      461.28      7.30 o
   3   2  12       42.11       38.12      1.36 o
   4   2  12        2.03        1.67      0.59 o
   5   2  12       31.36       29.85      1.54 o
   6   2  12        0.23        0.57      0.57 o
   7   2  12       12.60       11.89      1.81 o
  -4   3  12        6.50        8.08      1.93 o
  -3   3  12        0.08        0.03      0.70 o
  -2   3  12        0.62        1.07      0.67 o
  -1   3  12       78.54       69.75      2.57 o
   0   3  12       66.87       59.68      2.25 o
   1   3  12        2.75        1.60      0.45 o
   2   3  12       34.51       32.79      1.26 o
   3   3  12       13.87       13.47      1.04 o
   4   3  12      209.23      200.60      4.75 o
   5   3  12        0.13        0.19      0.54 o
   6   3  12        0.41        1.65      0.63 o
   7   3  12       15.55       14.29      1.24 o
  -3   4  12        8.47       11.99      2.11 o
  -2   4  12        0.06        1.04      1.19 o
  -1   4  12        1.13        1.90      0.68 o
   0   4  12       11.17       12.00      1.04 o
   1   4  12       16.10       13.29      1.07 o
   2   4  12        0.06       -0.50      0.50 o
   3   4  12        5.83        4.74      0.89 o
   4   4  12      120.11      117.95      3.37 o
   5   4  12        0.26        0.73      0.75 o
   6   4  12       34.11       33.98      2.35 o
   7   4  12        0.48        1.65      0.71 o
  -2   5  12       19.50       21.23      2.56 o
  -1   5  12        3.60        2.14      1.21 o
   0   5  12        1.84        2.44      1.15 o
   1   5  12       26.43       24.63      1.43 o
   2   5  12       49.47       49.74      1.97 o
   3   5  12        2.96        4.22      1.29 o
   4   5  12       14.32       13.91      1.43 o
   5   5  12        1.92        2.83      0.70 o
   6   5  12       69.13       68.25      2.62 o
   7   5  12        0.06        0.91      0.75 o
  -1   6  12        5.03        5.90      0.84 o
   0   6  12       10.57       11.02      1.69 o
   2   6  12        0.07        0.13      0.85 o
   3   6  12       20.04       23.90      1.43 o
   4   6  12       12.18       10.46      1.20 o
   5   6  12        4.34        4.95      0.83 o
   6   6  12       15.29       12.21      1.16 o
   7   6  12        0.00        1.06      0.66 o
   3   7  12       17.32       19.31      1.97 o
   4   7  12        0.00        0.31      1.01 o
   5   7  12        1.29        1.24      0.73 o
   6   7  12        0.26        1.42      1.24 o
   3   8  12        0.10        0.11      1.07 o
   4   8  12        1.13        0.76      0.92 o
  -3  -5  13        0.10        0.21      0.80 o
  -2  -5  13        0.59        0.70      0.67 o
  -1  -5  13        0.24        1.12      0.95 o
   0  -5  13        0.03       -0.23      0.68 o
   1  -5  13        0.92       -0.23      1.00 o
  -4  -4  13        0.01       -0.33      0.79 o
  -3  -4  13        1.44        1.07      0.90 o
  -2  -4  13        2.22        1.53      0.71 o
  -1  -4  13        0.40        0.63      0.51 o
   0  -4  13        0.01       -0.81      0.81 o
   1  -4  13        2.88        3.72      0.63 o
   2  -4  13        0.10        0.65      0.66 o
   3  -4  13        0.08        0.65      0.68 o
  -4  -3  13        2.14        2.11      0.84 o
  -3  -3  13        6.11        6.75      1.87 o
  -2  -3  13        0.85        0.85      0.62 o
  -1  -3  13        7.38        6.41      1.15 o
   0  -3  13        0.81        1.92      0.51 o
   1  -3  13        4.99        5.45      0.68 o
   2  -3  13        1.80        1.61      0.79 o
   3  -3  13        0.51       -0.32      0.51 o
   4  -3  13        1.22        3.21      1.12 o
  -4  -2  13        2.39        3.45      1.03 o
  -3  -2  13        1.51        1.12      1.01 o
  -2  -2  13        1.49        2.07      0.64 o
  -1  -2  13        9.89        9.24      1.16 o
   0  -2  13        4.62        5.76      0.64 o
   1  -2  13        8.36        9.52      0.77 o
   2  -2  13        0.03        0.93      0.48 o
   3  -2  13        2.99        2.50      0.83 o
   4  -2  13        1.93        2.79      0.60 o
   5  -2  13        0.20        0.60      1.02 o
  -4  -1  13        3.64        3.69      0.93 o
  -3  -1  13        6.40        5.75      0.95 o
  -2  -1  13       24.84       27.51      1.69 o
  -1  -1  13        4.88        3.90      0.77 o
   0  -1  13        3.31        4.53      0.78 o
   1  -1  13        0.57        1.17      0.73 o
   2  -1  13        0.40        1.01      0.45 o
   3  -1  13        0.75        1.26      0.56 o
   4  -1  13        0.12        0.05      0.43 o
   5  -1  13        4.08        6.46      1.62 o
  -4   0  13        0.39       -0.71      0.71 o
  -3   0  13        1.33        3.05      0.81 o
  -2   0  13        1.30       -0.32      0.96 o
  -1   0  13        0.00       -0.51      0.52 o
   0   0  13        9.64       10.27      0.99 o
   1   0  13       14.74       16.09      0.90 o
   2   0  13        0.20        0.42      0.41 o
   3   0  13        0.11        0.74      0.38 o
   4   0  13        1.20        2.33      0.68 o
   5   0  13        0.05        0.00      0.56 o
   6   0  13        0.05        0.98      0.71 o
  -4   1  13        0.47       -0.28      0.84 o
  -3   1  13        0.73        1.24      0.78 o
  -2   1  13        0.27       -0.02      0.63 o
  -1   1  13        0.78        0.28      0.56 o
   0   1  13       15.59       20.06      1.34 o
   1   1  13        5.05        7.11      1.15 o
   2   1  13       21.81       23.11      1.08 o
   3   1  13        1.80        1.31      0.47 o
   4   1  13        0.23       -0.10      0.45 o
   5   1  13        8.06        8.04      0.88 o
   6   1  13        2.15        2.28      1.51 o
  -3   2  13        0.40        1.54      0.92 o
  -2   2  13        1.62       -0.15      0.67 o
  -1   2  13        1.86        1.42      1.03 o
   0   2  13       31.60       28.90      1.60 o
   1   2  13       12.15       13.96      1.21 o
   2   2  13        1.71        2.95      0.52 o
   3   2  13        7.14        8.71      0.71 o
   4   2  13        0.01       -0.20      0.48 o
   5   2  13       12.57       11.88      1.05 o
   6   2  13        1.78        2.43      0.72 o
   7   2  13        1.99        3.21      1.23 o
  -3   3  13        0.90        0.53      0.84 o
  -2   3  13       11.43        8.52      1.11 o
  -1   3  13        3.32        3.22      0.77 o
   0   3  13        0.00       -0.23      0.55 o
   1   3  13        4.31        3.92      0.86 o
   2   3  13        0.92        0.74      0.48 o
   3   3  13        2.14        2.20      0.65 o
   4   3  13       41.85       35.85      3.14 o
   5   3  13        0.44        1.16      0.78 o
   6   3  13        1.04        2.01      0.77 o
   7   3  13        0.13        1.85      0.74 o
  -2   4  13        0.49        0.67      1.24 o
  -1   4  13        0.06        0.44      0.64 o
   0   4  13       11.01        8.28      0.95 o
   1   4  13        4.45        3.03      0.75 o
   2   4  13       21.07       20.52      1.42 o
   3   4  13        1.40        1.56      0.59 o
   4   4  13       10.09       10.06      1.50 o
   5   4  13        0.08       -0.39      0.66 o
   6   4  13        2.10        1.58      0.65 o
   7   4  13        1.65        0.73      1.35 o
  -1   5  13        0.33        0.59      1.18 o
   0   5  13       10.33        9.04      1.68 o
   1   5  13        0.74        1.15      0.66 o
   2   5  13        0.79        0.88      0.91 o
   3   5  13        5.55        5.50      0.79 o
   4   5  13        4.50        4.36      0.75 o
   5   5  13        0.38        0.02      0.86 o
   6   5  13       50.01       55.04      2.40 o
   7   5  13        0.00        0.82      0.76 o
   0   6  13        0.21        1.16      1.19 o
   3   6  13        0.24        2.23      0.67 o
   4   6  13        0.40        2.75      1.68 o
   5   6  13        2.24        3.44      0.97 o
   6   6  13       13.73       11.82      1.75 o
   3   7  13        7.77        7.58      1.53 o
   4   7  13        0.81        0.79      1.01 o
   5   7  13        0.00       -0.83      1.86 o
  -2  -4  14        2.57        2.95      0.83 o
  -1  -4  14        0.13       -0.03      0.67 o
   0  -4  14        0.24        0.74      0.55 o
   1  -4  14        0.54        1.97      0.85 o
  -3  -3  14       12.53       11.81      1.48 o
  -2  -3  14        0.19        0.02      0.63 o
  -1  -3  14        0.01        1.06      0.77 o
   0  -3  14        1.34        2.27      0.72 o
   1  -3  14        0.13       -0.33      0.55 o
   2  -3  14        2.23        2.48      0.62 o
   3  -3  14        3.63        4.61      0.91 o
  -3  -2  14        4.25        5.98      0.98 o
  -2  -2  14        2.74        3.06      0.83 o
  -1  -2  14        0.47        1.29      0.64 o
   0  -2  14        0.52       -0.07      0.59 o
   1  -2  14        2.96        2.64      0.56 o
   2  -2  14       14.21       13.42      0.93 o
   3  -2  14        2.28        1.87      0.59 o
   4  -2  14        0.91        2.52      0.60 o
  -3  -1  14        0.10       -0.10      0.77 o
  -2  -1  14        0.13       -0.51      0.66 o
  -1  -1  14        1.23        1.43      0.66 o
   0  -1  14        0.89        1.29      0.62 o
   1  -1  14        0.02        0.27      0.58 o
   2  -1  14        1.31        1.22      0.98 o
   3  -1  14        0.03        0.01      0.56 o
   4  -1  14        0.91        0.96      0.52 o
   5  -1  14        1.32        0.89      0.64 o
  -3   0  14        4.87        4.42      1.79 o
  -2   0  14       14.11       16.47      3.08 o
  -1   0  14        8.10        9.69      1.21 o
   0   0  14        2.11        1.13      0.91 o
   1   0  14        5.40        6.35      0.66 o
   2   0  14        1.26        1.66      0.49 o
   3   0  14        0.57        0.26      0.46 o
   4   0  14        1.44        1.08      0.64 o
   5   0  14       14.81       15.92      1.22 o
  -3   1  14        0.00        0.17      0.75 o
  -2   1  14        6.66        7.52      1.08 o
  -1   1  14        1.56        0.86      0.67 o
   0   1  14        5.78        6.14      1.17 o
   1   1  14       18.32       19.76      2.14 o
   2   1  14       21.20       23.94      1.15 o
   3   1  14       21.24       17.47      0.99 o
   4   1  14        4.64        3.74      0.75 o
   5   1  14        3.25        2.94      0.69 o
   6   1  14        1.99        3.50      0.77 o
  -2   2  14        0.10       -0.24      0.77 o
  -1   2  14        3.20        2.79      0.80 o
   0   2  14       10.21        8.38      1.65 o
   1   2  14        3.14        4.34      1.32 o
   2   2  14        5.51        6.06      0.66 o
   3   2  14        6.87        7.47      0.84 o
   4   2  14        4.08        4.46      0.71 o
   5   2  14        0.06        0.76      0.58 o
   6   2  14        2.78        4.39      1.23 o
  -2   3  14        3.84        6.56      1.10 o
  -1   3  14        1.92        1.53      0.93 o
   0   3  14        7.03        6.61      0.93 o
   1   3  14        0.30       -0.26      0.59 o
   2   3  14        0.21       -0.24      0.46 o
   3   3  14        4.61        4.52      0.79 o
   4   3  14        5.84        6.42      0.95 o
   5   3  14        1.75        1.98      1.13 o
   6   3  14        0.21        1.44      0.65 o
  -1   4  14        0.24        0.84      0.83 o
   0   4  14        0.83       -0.17      1.25 o
   1   4  14        0.11        0.70      0.67 o
   2   4  14        7.08        5.70      1.25 o
   3   4  14        3.86        4.78      0.78 o
   4   4  14        0.71        0.33      1.16 o
   5   4  14       11.04       12.34      1.16 o
   6   4  14        0.26       -0.35      1.40 o
   0   5  14        1.79        2.53      1.35 o
   1   5  14        1.93        1.42      0.98 o
   2   5  14        2.61        2.32      0.97 o
   3   5  14        0.51        0.44      0.63 o
   4   5  14        1.33        0.72      0.74 o
   5   5  14        2.94        4.10      0.96 o
   6   5  14       11.36       12.02      1.22 o
   3   6  14        0.14        2.02      0.80 o
   4   6  14        0.53        1.47      0.78 o
   5   6  14        0.23        0.95      0.73 o
   0  -3  15        8.33       12.36      1.26 o
  -2  -2  15        3.15        4.03      0.92 o
  -1  -2  15        1.44        1.53      1.18 o
   0  -2  15        6.82        7.34      1.03 o
   1  -2  15        3.97        6.23      0.76 o
   2  -2  15        3.08        5.66      0.74 o
  -2  -1  15        0.25        1.95      0.82 o
  -1  -1  15        4.68        5.15      0.88 o
   0  -1  15        0.91        0.27      1.19 o
   1  -1  15        4.46        6.50      1.13 o
   2  -1  15        0.00        0.74      0.55 o
   3  -1  15        3.95        3.18      0.61 o
  -2   0  15        2.06        3.09      0.95 o
  -1   0  15       10.43        9.66      1.59 o
   0   0  15        1.14        2.36      0.74 o
   1   0  15        2.63        2.95      1.09 o
   2   0  15        0.50        0.36      0.88 o
   3   0  15       16.39       21.55      1.17 o
   4   0  15        3.00        4.81      0.81 o
  -2   1  15        0.33        2.15      1.09 o
  -1   1  15       10.11       11.56      1.28 o
   0   1  15        6.60        5.85      2.00 o
   1   1  15        1.81        2.03      0.74 o
   2   1  15        6.74        8.05      0.78 o
   3   1  15        0.03        0.24      0.66 o
   4   1  15        0.08        0.86      0.57 o
   5   1  15        1.15        1.71      0.66 o
  -1   2  15        3.27        3.40      0.85 o
   0   2  15        4.60        5.39      0.96 o
   1   2  15       60.81       66.25      2.69 o
   2   2  15       18.00       18.86      1.39 o
   3   2  15       10.56       11.01      1.02 o
   4   2  15        8.45       10.61      1.03 o
   5   2  15        0.39        1.48      1.07 o
  -1   3  15        3.89        4.75      0.97 o
   0   3  15        0.31        0.54      0.67 o
   1   3  15        3.39        4.42      0.89 o
   2   3  15        1.07        2.37      1.01 o
   3   3  15        5.26        5.72      0.88 o
   4   3  15        0.04       -0.23      0.60 o
   5   3  15        0.07        0.87      0.69 o
   0   4  15        2.61        2.41      0.84 o
   1   4  15        0.45        0.36      0.70 o
   2   4  15        0.38        2.46      1.02 o
   3   4  15        0.77        0.52      0.70 o
   4   4  15        0.88        2.61      1.57 o
   5   4  15        0.28        1.50      0.76 o
   2   5  15        7.48        9.57      1.47 o
   3   5  15        1.90        1.57      1.01 o
   4   5  15        0.01       -0.35      0.74 o
   0   0  16        1.42        2.05      0.77 o
   1   0  16        5.21        8.72      1.11 o
   2   0  16        2.96        3.26      1.15 o
   0   1  16        0.01        0.16      0.81 o
   1   1  16        3.83        3.99      1.02 o
   2   1  16        0.23       -0.50      0.68 o
   3   1  16        7.31        8.81      0.98 o
   1   2  16        2.45        6.61      1.75 o
   2   2  16        0.76        0.59      0.85 o
   3   2  16        1.42        2.16      0.88 o
   2   3  16        0.52        1.37      1.03 o
 
